# Supplementary material for: Effect of sarcopenia combined with Metabolic Syndrome (MS) on the prognosis of intertrochanteric fractures: a retrospective clinical study
Source: BMC Musculoskelet Disord. 2025 Jul 29;26:728. doi: 10.1186/s12891-025-08931-2 (PMC12305992; doi:10.1186/s12891-025-08931-2)
Supplement: Supplementary file 1 — Supplementary Material 1. [file 12891_2025_8931_MOESM1_ESM.xlsx]

## Sheet: Sheet 1
Age(years)	Sex	hospitalization(days)	Cost(CNY)	Height(cm)	Weight(kg)	BMI	HS(kg)	ASMI(kg/m2)	Hypertension	Diabetes	MS	Sarcopenia	smoking	drinking	BMD	VitD	SurgeryDuration(min)	Surgery Type(1 Open reduction. 2 Closed reduction)	Anesthesia Type(1 General 2 Combined 3 Non-General)	The injury-to-surgery interval (days)	ASA level	Transfused_RBC_Units	Transfused_Plasma_ml	Transfused_Albumin	WBC (10^9/L)	NE (10^9/L)	LYM (10^9/L)	Hb (g/L)	Plt (10^9/L)	TP (g/L)	ALB (g/L)	TG (mmol/L)	HDL-C (mmol/L)	PostOp_3Month_Barthel	Harris_Total_3Month	Wound infection	Pulmonary infection	VTE_Event	Pressure_Ulcer	Organ_Failure	ICU_Admission	Death	Death_within_90_days
92	Male	8	25752.1	170	65	22.4913	28.2	7.59758	0	0	0	0	no	no	0.974	55.28	62	1	3	3	1	1	1	1	6.75	5.08	1.28	123	108	68.4	38.4	0.75	1.2	95	61	0	0	1	1	0	no	no	0
86	Female	13	60905.3	156	57	23.4221	16.4	6.60174	1	0	0	0	no	no	0.533	72.72	54	2	3	7	1	0	0	0	7.76	5.63	1.43	119	163	59.5	35.7	0.95	1.35	85	58	0	0	1	0	0	no	no	0
89	Male	9	27517	165	50	18.3655	19.6	6.818	0	0	0	1	no	no	0.597	63.99	52	2	3	5	1	1	1	1	8.91	8.2	0.43	90	234	63.5	31.6	0.79	1.27	85	61	0	0	1	0	0	no	no	1
78	Male	12	34024.7	165	49	17.9982	22.8	6.81837	0	0	0	1	no	yes	0.637	67.54	82	2	2	5	0	1	0	1	6.12	5.56	0.23	87	221	56.7	32.7	0.85	1.24	85	50	0	0	1	0	0	no	no	0
75	Female	11	35596.3	150	61	27.1111	20.4	5.83422	1	0	1	0	no	no	0.818	46.97	77	1	1	2	0	0	0	0	9.26	7	1.63	109	172	69.3	38.4	6.92	0.99	45	41	0	0	1	0	0	no	no	0
91	Female	15	46894.8	155	41	17.0656	11.4	5.13215	1	1	1	1	no	no	0.573	38.44	80	2	3	8	0	1	0	1	9.6	8.47	0.78	115	180	61.7	33.6	1.76	0.98	80	57	0	1	1	1	1	yes	yes	0
79	Female	7	33080.3	150	40	17.7778	13.2	5.35911	1	1	1	1	no	no	0.613	58.04	44	1	1	2	0	0	0	0	4.82	3.28	1.03	104	197	64.6	37	1.19	0.85	85	59	0	0	0	0	0	no	no	0
72	Male	7	39514.7	170	45	15.5709	20.2	5.79862	1	1	1	1	no	no	0.593	26.04	86	1	1	5	1	0	0	1	11.31	9.6	1.1	83	234	59.5	27	0.66	0.79	60	23	0	0	0	1	0	no	no	0
82	Female	12	33176.8	148	40	18.2615	14.2	5.30771	1	0	1	1	no	no	0.639	50.64	58	2	3	3	1	1	0	1	9.07	7.82	0.87	82	323	72.5	36.8	1.89	1.27	85	59	0	0	1	0	0	no	no	0
70	Female	9	22310.2	163	47	17.6898	16	5.11385	0	0	0	1	no	no	0.717	54.23	37	1	1	4	1	0	0	0	4.88	3.6	0.69	88	146	54.1	34.1	2.18	1.03	80	58	0	0	0	0	0	no	no	0
77	Male	14	18533.3	160	53	20.7031	27.9	8.64961	1	0	1	0	no	no	0.646	69.62	93	1	1	8	0	0	0	0	6.08	4.58	0.99	123	102	64.7	34.4	1.89	1.08	90	72	0	0	0	0	0	no	no	0
85	Male	10	17102.5	170	62	21.4533	28.9	7.25848	1	0	0	0	no	yes	0.556	66.12	83	1	2	3	0	0	0	0	11.01	9.87	0.89	115	171	65.1	34.9	0.91	0.69	55	59	0	0	1	0	0	no	no	0
81	Female	8	17474.7	149	41.5	18.6929	25.9	7.13887	0	0	0	0	no	no	0.705	54.23	55	1	2	3	1	0	0	0	5.31	4.57	0.51	97	153	61.8	32.8	1.74	1.01	85	67	0	0	1	0	0	no	no	0
81	Female	11	32421.1	156	60	24.6548	21.5	6.74844	0	0	0	0	no	no	0.592	33.17	97	2	1	3	0	0	1	1	3.82	2.66	0.74	111	96	55.2	32.9	2.59	0.83	85	57	0	0	1	0	0	no	no	0
85	Female	17	41394.4	165	60	22.0386	15.4	6.08191	1	1	1	0	no	no	0.549	32.27	68	1	1	7	1	0	0	1	5.59	3.66	1.3	148	102	56.7	37	1.89	1.32	80	69	0	1	0	1	0	no	no	0
65	Female	11	28934.2	159	60	23.7332	27	6.41984	0	0	0	0	no	no	0.791	60.09	70	1	2	3	0	0	0	1	5.05	2.33	2.17	134	196	62.1	36.9	1	0.97	95	84	0	0	0	0	0	no	no	0
70	Male	9	28113.5	165	66	24.2424	39	7.37961	0	0	0	0	no	no	0.608	75.83	46	2	3	5	0	0	0	1	6.74	4.64	1.31	112	195	52.2	32.2	0.76	0.96	95	78	0	0	1	0	0	no	no	0
69	Female	7	21401.3	160	55	21.4844	23.5	7.40664	0	1	1	0	no	no	0.655	29.42	61	2	1	3	0	0	0	0	13.69	11.92	1.11	124	325	66.3	34.9	2.29	1.33	90	61	0	0	1	0	0	no	no	0
85	Female	9	24711.5	161	70	27.0051	13.7	6.8296	1	1	1	0	no	no	0.718	29.71	78	2	3	5	1	1	0	1	11.24	9.42	1.12	95	239	58.9	32.4	2.48	1.6	90	61	0	1	1	0	1	yes	yes	0
69	Female	16	46246.6	160	64	25	17.9	5.72969	1	0	1	0	no	no	0.736	46.19	71	2	1	0	0	0	0	0	16.51	15.36	0.67	130	144	62.4	38.9	1.81	1.18	90	54	0	0	0	0	0	no	no	0
67	Male	6	27402	168	73.5	26.0417	33.8	8.69792	0	0	1	0	yes	yes	0.921	54.74	121	1	1	3	0	0	0	1	7.03	5.24	1.4	118	82	58.2	31.9	0.83	0.96	95	62	0	0	0	0	0	no	no	0
86	Male	8	34401.5	160	50	19.5312	20.4	6.88594	1	0	0	1	no	no	0.589	53.56	100	1	1	8	1	1	1	1	3.85	2.86	0.58	91	164	47.9	25.4	2.59	0.91	75	62	0	1	1	1	1	no	no	0
87	Female	9	36902.5	150	40	17.7778	11.6	4.93556	1	0	1	1	no	no	0.521	92.44	75	2	2	4	1	0	0	1	8.95	7.55	0.7	122	681	53.5	29.5	2.26	0.88	55	62	0	0	1	0	0	no	no	0
75	Female	9	31806.8	150	58.5	26	22.6	8.42444	0	1	1	0	no	no	0.791	58.04	59	2	1	3	0	0	0	0	6.43	4.54	1.34	110	204	65.7	37.2	2	1.12	90	70	0	0	0	0	0	no	no	1
65	Female	21	75642.3	160	45	17.5781	15.8	4.44766	1	1	1	1	no	no	0.765	46.56	87	2	3	4	1	1	1	1	10.24	7.73	1.64	95	149	55.7	28.6	1.89	1.2	55	71	0	0	1	0	1	yes	no	0
83	Female	13	37935.8	160	65	25.3906	23.6	5.72969	0	0	0	0	no	no	0.851	47.34	56	1	1	4	0	0	0	1	8.19	5.43	2.03	115	185	62.3	32.7	1.78	0.67	70	65	0	0	0	0	0	no	no	0
74	Male	11	33037.6	160	65	25.3906	33.1	8.16367	1	1	1	0	no	yes	1.051	84.68	122	2	3	5	0	0	0	0	8.12	5.97	1.24	109	180	62	32.5	1.89	0.89	55	60	0	0	0	0	0	no	no	0
84	Male	10	42463.1	165	52.5	19.2837	28.2	7.64481	1	1	1	0	no	no	0.899	44.83	105	1	2	12	0	0	0	1	9.45	7.63	1.12	107	326	62.9	32.9	1.63	0.67	60	68	0	0	1	1	0	no	no	0
66	Female	17	62270.9	155	80	33.2986	18.2	6.9923	1	1	1	0	no	no	0.778	35.15	135	2	1	3	1	1	0	1	14.59	12.42	1.41	124	277	67.1	34.6	0.83	0.78	55	66	0	1	0	0	1	no	no	0
88	Female	13	45083.7	160	50	19.5312	13.4	5.07656	1	1	1	1	no	no	0.718	33.8	151	1	3	4	1	0	0	1	11.87	10.47	0.65	111	170	60.1	34.9	2	1.36	80	71	0	1	1	0	1	no	no	1
69	Female	13	30020.7	150	50	22.2222	23.9	5.852	0	0	0	0	no	no	0.774	41.82	98	1	2	3	0	0	0	0	5.18	3.93	0.41	96	168	60.4	31.5	2.26	1.2	85	69	0	1	1	0	0	no	no	0
85	Female	9	32658.7	160	60	23.4375	16	6.27578	1	0	0	0	no	no	0.514	48.09	74	1	1	3	1	1	0	0	7.94	6.26	0.94	101	195	57.7	35.1	2.11	1.22	75	66	0	0	0	0	0	no	no	0
69	Female	11	45270.4	145	37	17.5981	16.6	5.23662	1	1	1	1	no	no	0.751	43.07	100	2	2	3	1	1	1	1	5.26	3.52	1.3	82	163	65.3	36.5	2.44	1.3	70	44	0	0	0	0	0	no	no	0
96	Female	5	27823.5	150	37.5	16.6667	9.6	5.32267	0	0	0	1	no	no	0.617	32.06	39	1	3	1	0	1	1	0	6.36	5.13	0.92	95	177	64.5	32.8	1.78	1.07	60	68	0	0	1	0	0	no	no	0
74	Male	14	38310.1	165	55	20.202	25.8	7.5989	0	0	0	0	no	no	0.622	43.81	67	1	1	8	1	0	0	1	16.19	15.14	0.58	139	115	52.1	27.4	1.89	1.02	75	69	0	1	0	0	1	yes	no	0
85	Female	11	24968.7	158	52	20.83	20.6	7.18234	0	0	0	0	no	no	0.501	54.23	63	1	3	3	0	0	0	0	7.28	5.4	0.91	106	262	59.1	33.7	2.22	1.2	85	68	0	0	1	0	0	no	no	0
76	Female	9	30393.8	156	56	23.0112	23.7	6.99704	1	0	0	0	no	no	0.89	90.92	30	2	2	3	0	0	0	0	10.28	8.39	1.2	129	167	65.6	41.6	1.35	0.88	60	67	0	0	0	0	0	no	no	0
70	Male	9	26405.5	170	60	20.7612	34	7.56678	1	0	0	0	yes	yes	0.682	92.96	56	1	3	4	1	0	0	1	10.4	8.63	0.28	147	120	68.5	37.2	2.33	1.16	75	79	0	0	0	0	0	no	no	0
81	Female	10	37778.6	150	55	24.4444	24.9	7.696	1	0	0	0	no	no	0.52	44.35	68	1	2	2	1	1	1	1	5.36	3.97	1.05	84	313	67.1	35.8	0.71	0.71	85	65	0	0	0	0	0	no	no	0
68	Male	9	29234.8	165	64.5	23.6915	36	8.48889	0	0	0	0	yes	no	0.779	74.67	97	1	2	2	0	1	1	1	9.63	6.53	2.15	114	169	61.8	36.3	2	1.03	95	67	0	0	0	0	0	no	no	0
70	Female	8	28284	154	60	25.2994	24.5	6.18485	0	1	1	0	no	no	0.666	62.16	117	1	1	2	0	0	0	0	5.76	4.54	0.83	117	169	68.9	38.6	2.67	0.94	95	77	0	0	0	0	0	no	no	1
88	Female	17	59532.2	158	45	18.026	12.6	5.07571	1	1	1	1	no	no	0.492	45.24	93	2	1	9	1	1	1	1	8.61	6.36	1.61	92	208	61.7	34	1.71	0.98	50	60	0	0	1	0	1	yes	no	0
94	Female	7	35100	153	50	21.3593	16.4	7.4198	0	0	0	0	no	no	0.567	35.78	80	2	3	3	0	1	1	1	13.16	11.93	0.68	98	114	61.9	37.7	2.44	0.67	55	64	0	0	1	1	0	no	no	0
90	Female	9	31926.1	153	40	17.0874	10.8	4.72254	0	0	0	1	no	no	0.559	53.73	56	1	1	5	1	0	0	1	8.95	7.37	0.87	85	267	64.7	31.5	2.44	0.67	85	49	0	0	1	1	0	no	no	1
71	Female	10	37589.5	168	58	20.5499	21.4	6.42857	0	0	0	0	no	no	0.681	62.16	92	1	1	0	0	0	0	0	9.22	8.37	0.59	117	261	66.6	40.1	1.13	0.93	95	77	0	0	0	0	0	no	no	0
90	Female	9	28717.4	150	40	17.7778	11.4	5.00756	1	0	1	1	no	no	0.523	58.04	41	1	1	6	0	0	0	0	6.19	4.32	1.2	84	266	65.1	27.8	1.78	1.39	85	47	0	0	0	0	0	no	no	1
72	Female	6	30406.3	160	62.5	24.4141	21.4	7.26289	0	0	0	0	no	no	0.78	60.09	58	1	3	1	0	0	0	1	9.08	7.29	1.14	116	188	64.1	35	3.24	1.17	90	70	0	0	0	0	0	no	no	0
86	Female	10	43848.9	149	35	15.7651	9.6	4.98941	0	0	1	1	no	no	0.526	63.33	102	2	1	2	0	1	1	1	14.26	13	0.73	102	204	64	35	2.61	0.63	70	39	0	0	0	1	1	no	no	0
87	Male	6	27946.4	165	50	18.3655	24.4	7.7539	1	0	0	0	yes	no	0.763	66.12	40	1	2	6	0	1	0	0	9.38	8.1	0.74	83	125	58.5	29.8	1.78	0.67	85	73	0	0	1	0	0	no	no	0
75	Female	11	44868.3	178	86	27.143	18.3	6.37262	1	1	1	0	no	no	0.791	28.75	60	2	3	3	1	1	0	1	9.89	8.44	0.89	114	117	68.6	35.7	1.11	0.81	55	39	0	0	1	0	1	no	no	0
85	Male	11	43275.5	150	65	28.8889	27.8	9.38889	1	0	1	0	no	no	0.589	48.26	72	2	3	7	1	1	0	1	11.34	10.43	0.48	110	167	68.4	37.3	2.33	0.89	65	66	0	0	1	0	0	no	no	0
63	Male	13	50632.9	167	65	23.3067	38.9	8.1663	0	0	0	0	no	no	0.998	68.39	198	1	2	2	0	1	1	1	9.25	7.31	1.44	129	146	63.3	35.8	2	0.89	95	72	0	0	0	0	0	no	no	0
74	Male	14	43837.4	160	65	25.3906	35.2	8.15039	1	0	1	0	no	no	1.403	50.86	141	2	1	5	1	0	1	1	7.22	5.29	1.36	136	196	64.3	36.1	1.89	0.67	80	55	0	0	1	0	0	no	no	0
72	Female	13	30042.4	155	45	18.7305	23.8	5.5359	1	1	1	0	no	no	0.605	46.71	63	2	1	6	1	0	0	0	7.05	5.24	1.43	130	111	60.7	36.2	1.06	0.98	80	53	0	0	1	1	0	no	no	0
87	Male	8	30773.9	163	65	24.4646	24.6	7.77824	1	1	1	0	no	yes	0.863	23.5	89	2	3	3	0	1	0	1	5.31	4.29	0.62	73	120	59	27.3	2.1	0.96	75	74	0	0	0	1	0	no	no	0
82	Male	9	32772	167	55	19.721	27.2	7.41081	0	0	0	0	yes	no	0.669	41.79	89	1	3	6	1	0	0	1	3.56	2.56	0.73	91	127	62.9	32.6	0.62	0.91	85	44	0	0	1	0	0	no	no	0
94	Female	10	27527	152	40	17.313	7.4	4.20014	0	0	0	1	no	no	0.708	63.99	64	1	3	6	0	1	1	0	8.43	6.02	1.46	77	216	60.2	30.2	0.99	0.77	85	66	0	0	1	0	0	no	no	1
84	Female	11	31773	160	44	17.1875	10.2	4.71211	1	0	0	1	no	no	0.825	52.77	82	1	2	4	1	0	0	0	7.97	7.1	0.58	109	108	66.9	41.2	1.76	1.21	85	59	0	0	0	0	0	no	no	0
77	Female	20	43689.8	155	62	25.8065	23.7	6.18314	1	0	1	0	no	no	0.668	41.82	81	1	1	18	1	0	0	1	10.11	8.6	0.91	130	160	64.2	31.7	1.5	0.99	65	74	0	1	1	1	1	yes	no	0
69	Female	8	40915.6	155	62	25.8065	21.8	6.28512	0	1	1	0	no	no	0.768	53.63	224	2	3	0	1	1	1	1	11.5	9.96	0.99	118	192	48.7	29.6	2.44	0.89	55	65	0	1	1	0	0	no	no	0
82	Female	9	49372.7	150	45	20	12.2	5.33244	1	0	0	1	no	no	0.512	27.12	225	2	1	5	1	1	1	1	6.77	5.47	0.56	89	215	64	34.3	1.89	0.78	70	75	0	0	0	1	0	no	no	0
82	Male	18	62240.4	180	66	20.3704	37.4	8.02438	1	1	1	0	yes	yes	0.563	53.56	57	2	1	8	1	1	1	1	6.87	6	0.48	66	155	81	30.5	1.78	0.89	65	37	0	1	1	0	1	yes	no	0
87	Male	13	39482.6	160	67	26.1719	27.1	9.84023	1	0	1	0	yes	yes	0.526	66.12	98	2	3	4	0	1	0	0	5.26	3.85	0.99	104	103	63.4	31.6	1.18	0.67	85	49	0	0	1	0	0	no	no	0
94	Female	8	31175.1	155	50	20.8117	12.2	5.87513	1	0	0	0	no	no	0.541	77.53	51	1	1	3	1	1	1	0	9.5	7.76	0.86	87	204	60.3	34.7	0.92	0.78	95	66	0	0	1	0	0	no	no	1
67	Male	7	28816.5	170	73	25.2595	27.3	7.05744	1	1	1	0	yes	yes	0.916	84.68	77	2	1	4	1	0	0	0	9.54	6.62	1.78	74	130	68.2	35.5	1.04	0.78	80	70	0	0	0	1	0	no	no	0
86	Female	13	46624.8	150	45	20	18.1	5.86489	1	0	0	0	no	no	0.562	17.43	55	1	1	9	0	0	1	0	6.54	4.78	0.99	86	303	42.4	18.3	0.63	0.78	75	40	0	1	1	0	0	no	no	0
79	Female	6	26420.5	160	50	19.5312	22.4	5.65586	1	1	1	0	no	no	0.671	52.77	87	1	1	3	1	0	0	0	6.5	4.81	1.14	94	217	70.8	33.3	2.19	1.04	90	79	0	0	0	0	0	no	no	0
69	Male	9	30014.1	170	50	17.301	38.8	8.02803	1	1	1	0	yes	yes	0.718	84.68	120	2	1	5	0	0	0	0	7.34	5.42	1.26	128	172	66.9	37.9	2.24	1.33	90	54	0	0	0	1	0	no	no	0
95	Female	8	33387.2	150	35	15.5556	8.6	4.84311	1	0	1	1	no	no	0.74	46.71	71	2	1	3	0	1	0	0	8.94	7.39	1.05	104	203	62.8	36.4	1.14	0.84	70	53	1	0	1	0	0	no	no	0
83	Male	9	40896.7	170	53	18.3391	17.4	6.80311	1	0	0	1	yes	no	0.889	69.48	45	2	1	3	0	0	0	1	15.26	13.15	0.87	128	276	58.2	34.3	1.31	0.64	90	53	0	0	1	0	0	no	no	0
82	Male	12	44383.9	167	47.5	17.0318	21.4	6.65173	0	0	0	1	yes	yes	0.611	62.25	52	2	3	7	0	1	0	1	5.8	4.98	0.46	100	161	56	28.3	1.41	0.71	80	36	0	0	1	0	0	no	no	0
88	Male	9	33780.5	165	48	17.6309	28.4	7.64481	1	1	1	0	no	no	0.511	57.75	111	2	2	6	0	0	0	0	8.65	7.13	1.14	89	147	61.6	29	1.55	0.78	60	63	0	0	1	0	1	yes	no	0
74	Female	10	44085.6	155	45	18.7305	19.6	5.5359	1	0	0	0	yes	yes	0.601	69.33	120	2	2	5	0	0	1	1	7.84	5.77	1.47	89	169	58.4	31.7	0.92	0.67	85	62	0	0	1	0	0	no	no	0
73	Male	12	39052	159	45	17.7999	22.6	6.90677	1	0	1	1	yes	yes	0.843	96.49	69	2	1	6	1	0	0	1	7.23	5.76	0.69	111	216	71.4	34.9	1.31	0.78	90	67	0	0	0	0	0	no	no	0
83	Female	9	39389.5	155	59	24.5578	19.2	6.75255	1	0	1	0	no	no	0.671	46.71	96	2	3	4	0	0	0	0	7.06	5.05	1.44	107	196	55.8	30.2	4.32	1.12	85	51	0	0	1	0	0	no	no	0
74	Male	13	47126.6	161	72	27.7767	35.7	9.43906	0	1	0	0	no	no	0.634	52.86	116	1	3	8	1	0	1	1	5.9	4.5	0.78	109	217	64	32.3	1.12	0.89	95	80	0	0	0	0	0	no	no	0
71	Female	13	36822.1	150	50	22.2222	19.3	5.808	1	1	1	0	no	no	0.657	58.2	114	2	2	11	1	0	0	0	6.86	4.63	1.43	92	351	61.1	30.2	0.66	0.78	60	45	0	0	0	1	0	no	no	0
83	Male	11	37977.8	173	53	17.7086	28.2	7.11283	1	0	0	0	yes	yes	1.303	55.23	58	1	1	6	0	1	0	1	5.72	4.73	0.65	88	177	69	30.5	1.63	0.67	85	60	0	0	0	0	0	no	no	0
95	Female	12	37535.5	150	40	17.7778	8.4	5.22844	0	0	0	1	no	no	0.718	53.73	119	1	3	5	1	1	0	1	9.53	7.47	1.39	80	115	56.9	29.7	1.98	1.01	85	66	0	0	1	0	0	no	no	1
72	Male	9	26802.8	170	65	22.4913	26.6	7.57128	1	0	0	0	no	no	0.609	67.33	115	1	1	4	0	0	0	0	8.48	7.41	0.75	106	183	76.8	39.9	0.89	0.9	95	72	0	0	1	0	0	no	no	0
86	Female	8	30737.3	155	50	20.8117	17.3	7.17295	0	0	0	0	no	no	0.56	34.75	70	2	2	2	0	1	1	1	11.55	9.23	1.43	95	125	68.6	34	1.06	0.92	75	34	0	0	0	0	0	no	no	0
76	Female	9	31524	158	62	24.8358	22.6	6.41243	0	1	0	0	no	no	0.692	66.52	76	1	1	3	1	0	0	1	8.39	6.98	0.97	112	291	65.2	35.1	0.83	0.78	65	63	0	0	1	0	0	no	no	0
95	Female	8	26356.8	155	40	16.6493	9.2	4.98606	0	0	0	1	no	no	0.519	53.73	34	1	2	4	0	0	0	1	9.04	7.6	0.8	96	132	63	37	0.54	0.94	90	56	0	0	0	0	0	no	no	1
78	Female	5	35033.1	158	55	22.0317	25	7.54887	0	1	1	0	no	no	0.85	26.6	50	1	1	2	1	1	1	0	8.83	7.28	1.09	103	177	69.6	31.2	2.68	1.35	55	76	1	0	1	0	1	yes	no	0
66	Female	5	24039.4	158	53	21.2306	26.2	6.85427	0	1	1	0	no	no	0.781	58.2	37	2	2	2	0	0	0	0	6.04	4.49	1.08	101	253	62.5	39.5	1.59	0.94	90	49	0	0	0	0	0	no	no	0
73	Male	13	40599.2	170	74	25.6055	28.4	8.39723	1	0	1	0	no	no	0.698	59.12	232	2	2	3	1	1	1	1	7.69	6.58	0.6	106	197	63.9	38	0.79	0.92	90	59	0	1	1	0	0	no	no	0
60	Male	14	52336.4	168	61	21.6128	35.5	7.47307	0	0	0	0	yes	yes	0.765	60.07	107	2	2	4	0	1	1	1	9.13	7.4	0.84	119	147	54.5	31.3	1.92	1.09	95	75	0	1	0	0	0	no	no	0
71	Male	12	38383.8	178	86	27.143	21.3	6.38461	0	1	1	1	no	no	0.771	67.9	55	1	3	4	1	0	1	0	13.36	12.44	0.41	129	174	67.8	37	1.13	0.99	85	63	0	0	0	0	0	no	no	0
60	Male	8	31780.6	165	65	23.8751	27	8.10652	1	0	1	0	yes	yes	0.833	76.18	87	1	3	3	0	0	0	0	10.01	7.52	1.87	148	296	69.9	41.2	1.89	1.31	90	68	0	0	0	0	0	no	no	0
81	Male	10	27759.4	168	65.5	23.2072	37.9	8.06937	1	1	1	0	yes	yes	0.506	89.64	52	2	2	4	0	0	0	0	6.18	4.24	1.34	128	129	77.1	46.4	1.45	0.82	90	60	0	0	0	0	0	no	no	0
85	Male	11	25950.2	170	65	22.4913	25.9	7.6	0	0	0	0	yes	yes	0.592	91.78	45	1	2	6	0	0	0	0	9.05	5.64	1.47	120	166	63.8	37.7	4.89	1.19	80	39	0	0	1	0	0	no	no	0
84	Female	5	28098.3	153	45	19.2234	18	6.58123	1	0	1	0	no	no	0.503	46.71	36	2	1	3	1	0	0	0	8.24	6.11	1.42	102	170	59.2	32.4	1.89	1.2	80	41	0	0	1	0	0	no	no	0
88	Female	8	34115.2	155	50	20.8117	14.2	6.43871	0	0	0	0	no	no	0.574	19.13	113	1	2	4	1	1	1	1	8.84	7.04	0.87	83	121	50.4	29.7	1.78	1.16	75	78	0	0	0	0	0	no	no	0
85	Female	8	37330.1	150	50	22.2222	15.4	5.764	0	0	0	0	no	no	0.563	47.34	49	2	3	4	0	0	0	1	8.04	6.69	0.91	122	169	62	35	2.56	1.03	80	33	0	0	1	0	0	no	no	0
75	Male	14	34585.1	162	62	23.6244	35.1	8.42516	1	0	1	0	no	no	0.606	67.33	59	1	1	6	1	1	0	0	7.23	5.31	1.47	62	185	58.2	28.5	1.78	0.78	50	72	0	0	1	0	0	no	no	0
80	Female	9	28203	158	53	21.2306	24.3	6.76534	1	1	1	0	no	no	0.604	28.75	73	1	1	2	0	0	0	1	9.07	7.8	0.63	120	225	63.4	34.6	1.78	0.67	90	53	0	0	1	0	0	no	no	0
81	Female	6	27740.3	150	65	28.8889	20.6	7.53956	1	1	1	0	no	no	0.55	58.2	79	2	3	2	1	0	0	0	11.27	9.19	1.56	121	208	72.7	36	2	0.67	90	55	0	0	0	0	0	no	no	0
77	Female	12	25616.8	155	63	26.2227	23.6	6.28096	1	1	1	0	no	no	0.679	65.48	65	2	3	8	1	0	0	0	10.06	8.42	0.95	103	222	63.1	33.2	2.22	0.78	45	23	0	0	1	1	0	no	no	0
88	Male	23	48750	160	63	24.6094	29.7	8.18984	0	1	1	0	no	yes	1.097	74.59	111	1	3	7	1	0	0	0	11.15	8.87	1.4	110	148	67.7	38.9	2.11	0.89	60	69	0	0	1	1	0	no	no	0
80	Female	17	63330.8	150	55	24.4444	23.9	7.42178	1	1	1	0	no	no	0.556	42.2	77	1	1	6	1	0	1	1	8.93	6	2.17	114	194	62.2	35.1	1.89	0.89	75	66	0	1	1	1	0	no	no	1
84	Female	8	26905.3	150	30	13.3333	8.6	5.12578	0	0	0	1	no	no	0.589	30.37	68	2	3	8	0	0	0	1	18.65	17.54	0.68	82	316	47	23.8	2.22	0.78	85	57	0	0	0	1	0	no	no	0
65	Male	25	54348.9	160	60	23.4375	31.9	8.28203	0	0	0	0	no	yes	0.768	80.62	89	2	1	15	1	1	0	1	18.52	16.29	1.3	127	174	53.7	31.3	2.33	0.78	95	87	0	1	0	1	0	no	no	0
92	Female	10	25067.9	150	45	20	16.7	5.47333	0	0	0	0	no	no	0.573	60.09	47	1	3	10	0	0	0	0	12.18	9.49	1.23	133	520	64.7	36.5	2	0.78	80	43	0	0	1	0	0	no	no	0
78	Female	15	47807.7	150	39	17.3333	22.5	6.94267	0	0	0	0	no	no	0.661	53.17	60	2	1	8	1	1	0	1	5.93	4.77	0.84	82	97	56.3	27.6	1.18	0.89	95	73	0	0	0	0	0	no	no	0
78	Female	11	41276.1	166	70	25.4028	20.5	7.70213	1	0	1	0	no	no	0.601	46.71	83	2	1	3	1	0	0	1	6.87	4.96	1.28	103	222	60.4	33.7	0.92	0.67	80	57	0	0	0	0	0	no	no	0
90	Male	9	32225	150	40	17.7778	11.2	6.796	1	0	0	1	no	no	0.544	40.67	71	1	3	3	1	0	0	1	6.5	5.28	0.74	95	193	57.6	32.9	1.04	0.89	90	49	0	0	1	0	0	no	no	0
90	Female	10	34715.3	150	40	17.7778	8.6	5.15956	1	0	0	1	no	no	0.53	55.6	65	2	3	4	1	1	0	0	5.81	5.15	0.36	93	193	60	34.1	0.63	0.78	70	64	0	0	1	0	0	no	no	0
79	Male	8	34051.1	165	52	19.1001	17.3	6.11019	1	1	1	1	no	no	0.452	24.66	88	2	1	3	0	1	0	1	12.7	11.18	0.93	107	214	70.3	37.3	1.55	0.89	90	59	0	0	0	0	0	no	no	1
62	Male	9	30934.5	160	55	21.4844	18.3	8.20156	1	0	1	0	yes	yes	0.652	175	59	1	2	5	1	0	0	1	11.11	8.1	0.87	105	263	61.2	34.2	0.92	0.89	95	65	0	0	1	0	0	no	no	0
87	Female	10	34069	165	38	13.9578	8.8	3.43912	1	0	0	1	no	yes	0.594	34.55	71	1	1	5	1	0	0	1	10.3	9.43	0.47	98	184	68.7	38.5	1.31	0.78	85	48	0	0	0	0	0	no	no	1
87	Female	20	87534.2	153	42.5	18.1554	16.2	6.58336	1	0	0	0	no	no	0.686	30.1	267	2	1	8	1	1	0	1	13.2	12.05	0.62	107	218	66.4	37.1	1.12	0.89	80	78	0	0	1	0	0	no	no	0
79	Male	20	58262.9	170	45	15.5709	16.8	5.91626	0	0	0	1	no	no	0.672	76.85	48	2	3	4	1	1	0	1	7.09	6.07	0.54	113	252	63.3	36.5	0.66	0.78	85	62	0	1	1	1	1	yes	yes	0
73	Female	11	30495.4	160	60	23.4375	23.9	6.27578	1	1	1	0	no	no	0.795	23.65	48	1	1	10	1	0	0	0	8.77	6.95	1.07	106	318	67.4	37.4	1.63	0.67	90	63	0	0	1	0	0	no	no	0
83	Female	9	31727.5	155	45	18.7305	12.4	4.94776	0	1	1	1	no	no	0.519	32.56	79	1	1	1	0	0	0	1	14.1	11.68	1.23	111	175	65.6	36.1	0.83	0.78	60	71	0	0	1	0	0	no	no	0
94	Female	7	27023.4	157	52	21.0962	12.4	5.36171	1	0	1	1	no	no	0.486	32.39	57	1	1	3	1	0	0	1	7.35	6.27	0.62	106	251	60.8	31.4	2.44	1.36	80	44	0	0	0	0	0	no	no	0
97	Male	12	33248.7	162	56	21.3382	20.4	5.37393	0	0	0	1	no	no	0.535	69.48	49	2	3	6	1	0	0	0	8.52	7.62	0.38	127	106	59.1	34.2	0.81	1.58	60	59	0	0	0	1	0	no	no	0
83	Male	12	30887.2	170	60	20.7612	28.2	7.5045	1	0	0	0	no	no	0.598	52.77	50	2	1	4	1	1	0	1	5.78	3.77	1.3	117	182	72.9	37.3	1.03	1.26	70	41	0	0	0	0	0	no	no	0
91	Female	8	26275.1	150	50	22.2222	18.3	8.56044	1	1	1	0	no	no	0.542	28.54	69	1	3	4	0	0	0	0	16.75	15.71	0.53	117	206	72	40.5	2.26	1.2	90	45	0	0	1	0	0	no	no	0
89	Female	7	25808.9	156	56	23.0112	19.2	6.99704	0	1	0	0	no	no	0.563	48.75	44	1	1	2	1	1	0	1	9.43	7.92	1.01	100	137	59.1	35.3	1.39	0.89	85	61	0	0	0	0	0	no	no	0
69	Female	9	30654.8	145	45	21.4031	17.3	5.98002	1	1	1	0	no	no	0.428	43.07	137	1	3	6	1	1	0	1	16.2	12.38	1.83	88	290	70.2	35.4	2.11	1.22	55	62	0	0	0	0	0	no	no	0
78	Female	9	27650.4	145	54	25.6837	17.3	9.48775	1	0	1	0	no	no	0.604	46.19	59	1	1	2	1	0	0	0	7.32	5.66	1.29	92	192	61.7	35.2	1.24	0.89	95	71	0	0	0	0	0	no	no	0
65	Male	18	40282.4	172	55	18.5911	22.2	4.11337	1	1	1	1	no	no	0.729	42.52	99	2	3	18	1	1	0	1	9.42	8.65	0.6	90	275	58.7	25.8	2.09	0.93	50	54	0	1	1	1	1	no	no	0
72	Female	7	31198.8	160	50	19.5312	12.6	5.24492	0	0	0	1	no	no	0.589	62.16	75	1	1	3	0	1	0	0	6.27	5.39	0.7	97	139	56.6	33.9	0.59	0.81	75	56	0	0	0	0	0	no	no	0
89	Female	7	24689.6	160	50	19.5312	18.2	5.65586	1	0	0	0	no	no	0.746	46.97	73	1	1	4	0	0	0	0	10.01	6.95	2.55	98	288	85	42.8	1.63	1.07	85	64	0	0	1	0	0	no	no	0
82	Male	9	34868.1	175	60	19.5918	24.2	6.26155	0	0	0	1	no	no	0.51	62.27	44	2	3	4	0	0	0	1	7.72	6.03	0.58	78	175	65.5	26.9	0.64	0.89	90	50	0	0	1	1	0	no	no	0
65	Female	12	28032	160	45	17.5781	22.7	8.14961	0	0	0	0	no	no	0.808	34.75	90	1	1	10	1	1	1	1	6.31	5.48	0.23	88	97	69.1	36.8	0.84	1.55	65	79	0	0	0	0	0	no	no	0
89	Female	8	23781.7	163	72.5	27.2874	16.6	6.6284	0	1	1	0	no	no	0.678	29.42	56	1	3	4	1	0	0	0	13.23	11.25	1.41	139	269	67.7	37.5	1.84	1.43	90	52	0	0	1	0	0	no	no	0
66	Male	8	22559	178	72.5	22.8822	28	7.25098	0	0	0	0	no	no	1.011	56.17	154	2	1	5	0	0	0	0	11.5	10.17	0.88	126	166	62.5	35.9	1.08	0.88	95	69	0	0	0	0	0	no	no	0
76	Male	9	24953	160	65	25.3906	30.6	8.07266	0	0	0	0	no	no	0.674	50.86	90	1	1	5	1	0	0	1	6.43	5.08	0.93	121	158	64.3	36.3	0.83	1.32	95	66	0	0	1	0	0	no	no	0
79	Female	16	36061.3	158	59	23.634	30.6	6.06353	1	1	1	0	no	yes	0.678	68.67	86	1	3	10	1	0	0	1	13.58	11.54	1.12	140	135	65.2	37.7	1.78	1.3	55	71	0	1	1	0	0	no	no	0
80	Female	17	45548.9	150	41	18.2222	10.2	4.74	1	0	1	1	no	no	0.565	41.82	128	2	1	11	1	1	0	1	11.13	9.61	0.9	95	89	55.9	33.1	2.44	1.07	35	45	0	1	0	1	0	no	no	0
85	Female	7	29672.3	155	42	17.4818	11.2	5.03892	1	0	1	1	no	no	0.49	46.71	69	1	2	4	1	0	0	1	9.15	7.61	1.09	127	147	60.5	34	2.11	1.02	80	43	0	0	1	0	0	yes	no	0
93	Male	6	32941.7	168	55	19.487	18.8	6.69076	0	0	0	1	no	no	0.512	63.99	67	2	1	3	1	1	1	1	7.53	6.19	0.92	97	181	56.1	27.3	0.8	0.74	85	66	0	0	0	0	0	no	no	1
88	Female	6	27208.2	158	43	17.2248	12.3	4.80412	1	1	1	1	no	no	0.51	41.73	106	1	1	3	1	1	0	1	8.95	8.03	0.46	104	132	55.5	31.1	2	1.2	55	59	0	0	1	0	0	no	no	0
77	Female	7	26242.2	152	55	23.8054	22.2	7.49308	1	0	0	0	no	no	0.614	52.77	92	1	1	3	1	1	0	1	11.63	9.99	1.24	118	208	79.5	42	1.3	1.21	85	61	0	0	1	0	0	no	no	0
82	Female	14	36439.6	152	40	17.313	14.2	4.71866	1	1	1	1	no	no	0.516	39.87	57	1	2	9	1	1	0	1	9.79	8.77	0.48	92	170	53.2	28.7	1.35	0.88	50	56	0	0	1	1	0	no	no	0
73	Male	9	26035.8	170	50	17.301	23.3	5.72284	1	1	1	1	no	no	0.491	40.5	68	1	2	7	0	0	0	0	13.58	11.49	1.37	148	340	72.8	38.1	1.99	1.12	55	63	0	0	0	0	0	no	no	0
80	Male	10	35909.3	172	62.5	21.1263	18.3	10.2427	0	0	0	0	no	no	0.65	35.78	134	1	2	6	0	1	0	1	10.71	8.47	1.05	86	115	58.9	26.9	0.83	0.86	65	61	0	0	1	0	0	no	no	0
69	Female	6	25605.7	160	65	25.3906	20.7	6.25117	1	0	1	0	no	no	0.74	43.91	49	1	2	3	1	0	0	1	16.69	15.35	0.73	133	251	63.2	34.3	1.79	1.38	90	59	0	0	0	0	0	no	no	0
90	Male	9	25935.5	160	70	27.3438	18.3	10.0617	1	0	1	0	no	no	0.557	46.08	55	1	3	5	1	0	0	0	9.47	5.78	2.5	132	223	65.4	35.4	2.26	0.88	90	47	0	0	0	0	0	no	no	0
86	Female	13	33338.3	152	45	19.4771	16.5	5.38392	1	0	0	1	no	no	0.739	53.73	82	1	2	7	1	0	0	1	8.71	7.31	0.83	141	148	63.3	36.6	0.74	1.48	85	45	0	0	1	0	0	no	no	1
70	Male	11	27878.4	170	82.5	28.5467	28.3	10.6408	1	1	1	0	no	no	0.796	75.13	64	1	2	16	0	0	0	0	10.97	9.25	1.05	136	153	75.4	44.2	0.97	1.18	95	56	0	0	0	1	0	no	no	0
96	Male	9	38710.2	173	45	15.0356	18.4	5.93171	0	0	0	1	no	no	0.964	78.56	52	2	2	7	1	1	0	1	9.11	7.77	0.78	123	174	60.2	32.9	0.65	1.14	85	63	0	1	1	0	1	yes	no	1
68	Female	6	24604.2	155	48	19.9792	17.6	5.23371	0	1	1	1	no	no	0.632	82.38	36	1	1	3	1	0	0	1	8.46	6.48	0.49	113	194	62.4	36.7	2.33	1.16	75	69	0	1	0	0	1	yes	yes	0
80	Female	9	39586.2	155	62.5	26.0146	26.5	8.09782	0	1	1	0	no	no	0.739	30.47	93	2	1	4	1	0	0	1	12.88	9.07	2.39	129	262	65.2	34.6	2.1	0.81	65	65	0	1	1	0	1	yes	no	1
60	Female	5	24924.8	150	45	20	17.4	4.02578	0	0	1	1	no	no	0.776	86.41	53	1	1	2	1	0	0	0	10.29	8.59	1.26	123	230	64.9	36.7	0.71	0.71	85	64	0	0	0	0	0	no	no	0
80	Female	11	29471.6	155	52.5	21.8522	20.5	7.46597	1	1	1	0	no	no	0.652	70.93	54	1	3	9	0	0	0	0	10.4	8.92	0.95	128	224	61	34.2	1.78	1.03	55	66	0	0	0	0	0	no	no	0
76	Female	9	29954.1	160	75	29.2969	27.5	7.92617	1	1	1	0	no	no	0.564	17.12	58	1	1	8	0	1	0	0	10.39	8.17	1.24	94	271	58.2	29.6	1.7	0.97	55	54	0	0	1	0	0	no	no	0
62	Male	8	28490.7	160	50	19.5312	25.5	6.88867	0	1	1	1	no	no	0.403	69.48	70	1	1	2	1	0	0	1	16.01	14.5	0.94	135	171	59.5	40.1	0.67	0.88	55	63	0	0	0	0	0	no	no	0
79	Female	10	35004.5	153	52.5	22.4273	20.7	5.96822	1	0	1	0	no	no	0.872	28.15	48	2	1	7	1	0	0	0	5.45	3.66	1.4	119	400	78.2	37.5	2.67	0.94	55	80	0	0	0	1	0	no	no	0
63	Male	9	27966.8	170	65	22.4913	19.6	7.77266	1	0	0	0	yes	yes	0.584	86.85	54	2	1	4	0	1	0	0	5.62	4.32	0.97	99	95	62.7	31.9	1.45	0.5	95	72	0	0	0	0	0	no	no	0
91	Female	8	34268.7	148	75	34.2403	20.7	6.24863	1	0	1	0	no	no	0.424	63.53	40	1	1	4	0	1	0	1	9.14	6.32	2.04	95	183	64.1	35.4	1.89	1.38	65	47	0	0	0	0	1	yes	no	0
82	Male	8	28927.5	160	65	25.3906	23.5	6.98477	1	0	1	1	no	yes	0.532	75.59	42	1	1	4	0	0	0	1	14.13	12.26	0.88	100	227	58.1	33.5	0.79	0.81	90	56	0	0	0	0	0	no	no	1
87	Male	10	31703.9	160	40	15.625	18.3	7.05625	0	0	0	0	yes	yes	0.592	39.86	71	1	3	3	1	0	1	1	12.55	10.17	1.29	101	217	52.5	33.1	1.28	0.93	95	55	0	0	0	0	0	no	no	0
93	Male	8	36844.8	175	70	22.8571	21.3	7.54645	0	0	0	0	no	no	0.549	37.59	48	1	3	6	1	1	1	1	10.24	8.96	0.88	77	100	60	29.5	0.67	0.63	95	54	0	0	0	0	0	no	no	0
84	Female	8	27375.9	152	40	17.313	18.2	6.6746	0	0	1	0	no	no	0.502	33.16	112	1	1	4	1	1	0	0	8.55	7.25	0.87	94	203	59.9	33.4	1.71	0.98	95	79	0	0	0	1	0	no	no	0
79	Female	12	29240.1	155	65	27.0552	26.6	6.62976	1	0	1	0	no	no	0.468	51.17	95	1	1	5	1	0	0	0	12.85	10.31	1.81	121	264	69.3	35.1	2.1	1.39	55	55	0	0	0	0	0	no	no	0
77	Female	7	27878.2	150	62	27.5556	17.3	7.14311	1	0	1	0	no	no	0.524	38.89	83	1	3	2	0	0	0	1	12.68	10.5	1.37	124	307	67.3	34.3	1.98	1.17	95	74	0	0	0	0	0	no	no	0
81	Male	8	34779	155	40	16.6493	22.5	7.97211	0	0	0	0	no	no	0.501	87.15	113	2	3	2	0	0	0	0	12.39	10.77	0.84	105	207	59.4	36	0.69	1.45	90	59	0	0	0	0	0	no	no	0
89	Male	13	38298.8	160	50	19.5312	20	6.88594	1	0	1	1	no	no	0.717	34.55	76	1	1	8	0	0	0	1	13.26	11.62	1.07	110	195	70.9	29.3	1.46	0.65	80	56	0	0	0	0	0	no	no	1
91	Female	11	35213.1	155	55	22.8928	8.4	6.32633	1	0	0	0	no	no	0.765	39.86	145	1	2	9	0	0	0	1	12.75	10.92	1.18	126	146	61.4	32.3	1.07	0.94	95	55	0	1	0	0	0	no	no	0
85	Male	5	25913.3	167	50	17.9282	20.8	6.21392	1	0	1	1	yes	yes	0.402	43.81	29	1	1	2	0	0	0	0	11.01	9.85	0.83	141	122	66.7	37.4	1.37	0.89	80	44	0	1	0	0	1	yes	no	0
78	Female	10	27487	140	35	17.8571	16.5	6.15408	1	1	1	0	no	no	0.684	53.7	96	1	3	4	0	0	0	0	13.65	12.6	0.53	114	233	71.4	36.2	2.11	0.78	95	45	0	0	0	0	0	no	no	0
87	Female	10	30234.9	150	85	37.7778	21.4	8.27156	1	1	1	0	no	no	0.701	35.15	125	1	3	2	0	1	0	1	8.95	7.9	0.48	108	166	53.7	32.7	1.37	1.03	90	61	0	1	1	0	0	no	no	0
85	Female	9	38402	157	60	24.3418	18.8	6.46274	1	1	1	0	no	no	0.891	46.19	129	2	1	3	0	1	0	0	16.55	14.66	0.9	121	246	66.4	33.4	2.22	0.78	90	61	0	0	0	0	0	no	no	0
89	Female	8	31236.2	160	45	17.5781	13.3	4.43047	1	0	0	1	no	no	0.751	39.64	123	1	3	2	0	1	1	0	11.97	10.6	0.78	118	232	57	33.2	0.59	1.84	65	47	0	0	1	0	0	no	no	0
84	Male	9	39868.2	165	50	18.3655	18.3	7.75464	0	0	0	0	no	no	0.802	91.78	97	2	3	6	0	0	1	0	10.46	7.99	1.48	92	135	65.2	33.5	0.72	1.44	85	68	0	0	0	1	0	no	no	0
78	Male	10	46035.6	165	70	25.7117	19.6	11.1181	1	0	1	0	no	yes	0.681	43.81	44	2	1	3	0	0	1	1	11.78	8.96	1.95	108	335	59.7	34.6	1.48	0.87	95	35	0	1	0	0	0	no	no	0
83	Male	11	38751.7	160	65	25.3906	21.3	8.29063	0	0	1	0	no	no	0.716	48.26	180	1	3	6	0	1	1	1	14.04	12.41	0.7	128	221	59.1	34.8	1.81	0.78	95	59	0	0	0	0	0	no	no	0
60	Male	18	83249.2	168	60	21.2585	24.6	6.38216	0	0	0	1	no	no	0.511	41.73	180	2	3	5	1	1	1	1	10.69	9.43	0.57	109	154	59.9	37.3	0.3	1.45	75	66	0	0	0	0	0	no	no	0
83	Female	8	26445.1	155	55	22.8928	16.3	6.31093	1	1	0	0	no	no	0.767	79.94	31	1	3	3	1	1	1	0	6.61	4.43	1.37	99	149	66.4	35.4	0.99	1.48	85	50	0	0	0	0	0	no	no	0
92	Female	9	21830.9	155	40	16.6493	14.3	6.59646	1	0	0	0	no	no	0.657	39.64	42	1	3	5	1	1	0	0	4.24	3.09	0.49	99	131	59.4	33.6	0.87	2.02	95	59	0	0	1	0	0	no	no	0
83	Male	12	32757.7	170	65	22.4913	24.6	8.84948	0	0	0	0	yes	yes	0.739	88.32	41	1	3	3	0	0	0	0	5.79	4.55	0.59	120	202	62.3	39.4	1.26	1.29	95	56	0	0	0	0	0	no	no	0
88	Female	6	24044.9	138	35	18.3785	17.5	6.0313	1	0	0	0	no	no	0.497	48.09	51	1	1	3	0	0	0	0	7.54	5.88	1.06	116	198	74.4	40.9	1.21	1.11	95	64	0	0	0	0	0	no	no	0
79	Female	11	33543.3	150	55	24.4444	16.6	5.28444	1	0	1	1	no	no	0.938	31.09	40	1	3	4	1	1	0	1	9.36	8	0.81	117	259	54.9	30	1.13	0.93	85	54	0	0	0	1	0	no	no	0
81	Male	8	26484.3	168	65	23.03	24.8	7.87592	1	0	1	0	no	no	0.813	68.49	41	1	3	3	1	0	0	0	11.2	7.4	1.9	117	334	64.4	36.4	1.94	0.76	95	58	0	0	1	0	0	no	no	0
72	Male	8	31517.4	165	64	23.5078	19.6	9.66171	1	0	0	0	no	no	0.812	130.9	112	2	3	3	0	0	0	1	11.33	8.52	1.77	144	125	67.6	39.6	1.13	1.12	95	63	0	0	0	0	0	no	no	0
83	Female	9	24646.8	158	55	22.0317	18.4	7.4283	1	0	0	0	no	no	0.746	38.94	33	1	3	4	0	0	0	0	8.79	5.68	2.16	110	279	54.3	31.3	1.02	0.88	95	70	0	0	0	0	0	no	no	0
83	Male	17	37378.6	163	55	20.7008	19.1	7.40487	1	1	1	0	no	no	0.896	45.24	98	1	3	9	1	1	1	1	2.65	1.43	0.83	94	153	59.4	29.7	0.9	0.71	95	71	0	0	1	0	0	no	no	0
80	Female	7	21635.1	150	57	25.3333	15.4	5.19867	1	0	1	1	no	no	0.844	56.05	49	1	3	3	0	0	0	0	18.06	15.55	1.46	136	182	78.4	44.3	1.88	1.5	85	50	0	0	1	0	0	no	no	0
84	Female	6	25672.1	150	40	17.7778	20.4	5.856	0	0	0	0	no	no	0.701	48.09	50	1	1	3	0	0	0	1	20.53	17.65	1.16	108	150	59.9	33.5	0.84	1.54	95	56	0	0	1	0	0	no	no	0
77	Female	9	27382.3	155	52	21.6441	20.7	7.28658	1	1	0	0	no	no	0.761	32.06	53	1	1	7	1	1	0	0	10.58	7.35	0.8	78	229	60.9	32.6	1.18	0.97	95	75	0	0	1	1	0	no	no	0
96	Male	5	23992.4	165	45	16.5289	10.2	5.65326	0	0	1	1	yes	no	0.684	67.54	80	1	3	3	1	1	0	1	7.14	6.33	0.27	82	145	66.8	31.1	0.72	0.88	85	45	0	0	1	0	0	no	no	1
71	Female	10	26596	150	45	20	14.6	5.25822	1	1	1	1	no	no	0.577	46.56	60	2	1	9	1	1	1	0	14.44	11.63	1.66	96	364	75	35.5	1.78	1.39	85	66	0	0	0	0	0	no	no	0
85	Female	8	28791.1	155	57	23.7253	19.4	5.48887	0	1	1	0	no	no	0.746	62.08	66	1	3	3	1	0	0	1	10.47	8.31	1.16	110	240	70.6	35.9	3.24	1.17	90	59	0	0	0	0	0	no	no	0
74	Male	9	29620.8	160	64	25	30.6	8.85078	1	0	0	0	no	no	0.827	119.8	57	1	2	5	1	0	0	0	7.68	6.43	0.68	132	147	61.2	35.6	0.54	1.31	90	73	0	0	1	0	0	no	no	0
90	Male	12	43144.8	156	55	22.6003	26.3	8.64481	0	0	0	0	no	no	0.792	88.04	51	1	2	8	1	0	0	1	6.11	4.78	1.54	102	198	59	26	1.38	0.84	95	50	0	0	1	0	1	yes	no	0
83	Female	9	27436.5	150	40	17.7778	25.3	7.192	1	0	0	0	no	no	0.614	38.94	63	1	3	5	0	0	0	0	12.05	8.12	2.54	80	268	59.9	33.3	0.83	1.24	95	58	0	0	0	0	0	no	no	0
78	Male	8	29401.4	160	45	17.5781	24.5	8.9832	0	0	0	0	no	no	0.684	109.8	46	1	3	6	0	0	0	0	8.05	5.98	1.31	128	145	65.4	36.8	0.63	1.41	95	67	0	0	0	0	0	no	no	0
86	Male	8	20549.3	175	73.5	24	25.1	7.33845	1	0	1	0	no	no	0.647	53.62	55	1	2	4	1	0	0	0	7.66	5.48	1.42	125	154	70.8	36.4	1.77	1.52	90	51	0	0	0	0	0	no	no	0
87	Male	13	36658.2	168	70	24.8016	26	8.21216	0	0	0	0	yes	yes	0.864	60.07	81	1	1	2	1	0	1	0	11.91	9.74	0.88	113	143	62.9	30.6	0.59	0.77	95	70	0	1	0	0	0	no	no	0
87	Female	20	58024.7	155	40	16.6493	12.5	6.11155	1	0	0	0	no	no	0.582	63.99	46	2	3	7	1	1	1	1	6.99	4.69	0.97	90	269	52.6	29.4	0.63	1.03	85	59	0	0	1	0	0	no	no	1
85	Female	7	23761.8	150	45	20	11.6	5.14667	1	0	0	1	no	no	0.666	44.35	57	1	1	2	1	0	0	1	8.78	7.11	0.98	106	277	63.1	37.4	1.26	1.52	85	45	0	0	0	0	0	no	no	0
94	Male	12	40213.1	162	52.5	20.0046	18.8	6.72458	1	0	0	1	no	no	0.601	27.12	45	1	1	1	1	1	0	1	7.63	5.55	1.02	88	181	55.3	30.8	0.95	0.73	85	48	0	0	0	0	0	no	no	0
85	Female	11	30231.8	157	60	24.3418	25.3	6.01201	1	1	0	0	no	no	0.634	39.86	40	1	3	13	1	0	0	0	8.5	5.81	1.39	101	414	57.1	29.5	1.32	1.04	55	52	0	1	0	0	0	no	no	0
85	Female	11	34068.6	155	50	20.8117	29.5	5.81644	1	0	0	0	no	no	0.512	39.87	37	1	3	9	1	1	0	1	9.67	7.46	1.31	86	165	56.1	28.3	1.86	0.81	60	58	0	0	1	0	0	no	no	0
81	Male	22	47999.1	160	45	17.5781	18.8	6.99844	0	0	0	1	yes	yes	0.778	53.63	59	1	3	19	1	0	0	1	7.49	6.44	0.57	108	145	58.7	33.3	1.88	0.51	85	48	0	1	1	1	0	no	no	0
66	Male	6	24112.4	160	70	27.3438	30.4	8.57852	1	0	0	0	yes	yes	0.867	16.88	39	2	1	2	0	0	0	1	2.79	0.62	1.86	93	115	56.9	33	1.36	1.06	95	78	0	0	0	0	0	no	no	0
65	Female	8	33660.6	155	47.5	19.7711	20.8	6.68887	1	1	0	0	no	no	0.678	46.19	47	2	1	3	0	0	0	0	7.59	5.48	1.38	109	319	70.3	35.8	0.62	1.85	95	67	0	0	0	0	0	no	no	0
88	Male	35	98930.4	170	45	15.5709	18.4	6.67543	0	0	0	1	yes	yes	0.615	53.56	251	2	1	24	1	1	0	1	7.4	4.15	1.99	106	248	62.5	32.6	0.96	0.73	85	59	0	1	1	0	1	yes	no	0
78	Female	9	27472.3	158	65	26.0375	21.6	6.07995	0	0	0	0	no	no	0.496	37.1	39	1	3	4	1	0	0	1	13.3	10.39	1.87	90	391	64.1	35.3	0.99	1.3	90	60	0	0	0	0	0	no	no	0
82	Female	10	31929.8	158	60	24.0346	17.9	6.42125	1	1	0	0	yes	yes	0.684	66.52	64	1	2	21	1	0	0	0	5.24	3.03	1.64	106	552	63.9	35.5	0.79	1.24	65	56	0	0	1	0	0	no	no	0
77	Male	12	31697.6	150	50	22.2222	26.6	7.96133	1	1	1	0	no	no	0.511	42.57	81	1	3	5	0	0	0	0	14.35	12.12	1.12	122	267	60.9	37.4	2.38	1.42	95	71	0	0	1	1	0	no	no	0
79	Female	12	38341	158	52	20.83	24.5	7.18234	0	0	0	0	no	no	0.65	53.17	53	1	1	5	0	1	0	1	6.45	4.57	1.32	78	136	66.7	33.3	1.07	0.77	95	59	1	0	0	0	0	no	no	0
84	Female	9	32895.8	160	60	23.4375	36.2	6.53242	1	1	0	0	no	no	0.557	64.18	93	2	3	4	1	1	1	0	8.4	6.65	1.08	81	168	64.5	33.4	0.94	0.73	95	64	0	0	0	0	0	no	no	0
64	Male	17	56666.3	165	65	23.8751	24	8.10799	0	0	0	0	no	no	0.923	68.39	127	2	3	4	1	1	0	1	8.61	6.33	1.26	89	131	49.6	29	1.43	0.61	95	70	0	0	0	0	0	no	no	0
81	Male	12	32690.7	170	75	25.9516	26.5	8.39723	1	1	1	0	yes	yes	0.839	58.62	85	2	3	8	1	0	0	1	8.44	5.35	2.09	98	302	66.6	34.7	1.35	0.91	95	66	0	0	1	0	0	no	no	0
85	Female	16	36115.5	155	48	19.9792	13.9	5.18668	1	0	0	1	no	no	0.678	39.86	44	1	1	13	1	0	0	0	11.25	8.09	2.12	113	261	64.5	34.6	1.28	1.02	55	57	0	1	1	0	0	no	no	0
85	Female	7	27938.7	150	50	22.2222	16.7	5.764	1	1	1	0	no	no	0.576	34.46	58	1	3	2	1	1	0	1	12.34	10.63	1.03	81	152	63.9	32.7	2.61	0.63	90	71	0	1	1	0	0	no	no	0
84	Female	13	33485.2	140	60	30.6122	24.5	13.3352	1	1	0	0	no	no	0.527	35.72	91	1	3	10	1	1	0	0	4.54	3.62	0.59	90	195	53.4	27.5	2.33	0.73	95	71	0	1	1	0	0	no	no	0
84	Male	10	28691.7	160	50	19.5312	28.5	7.66523	1	0	0	0	no	no	0.796	109.5	40	1	1	4	0	1	0	0	13.36	11.59	1.02	78	156	73.4	37.3	0.94	1.28	95	57	0	0	1	0	0	no	no	0
79	Female	8	29162	150	45	20	16.4	5.50622	1	0	0	0	no	no	0.504	46.71	63	2	2	10	1	1	0	1	5.31	3.31	1.37	105	318	63.1	34.4	1.38	1.38	85	59	0	0	1	0	0	no	no	0
72	Male	18	68375.5	163	57	21.4536	25.1	12.0727	0	0	0	0	yes	yes	0.564	88.32	39	1	3	3	1	0	0	0	8.06	6.09	1.21	116	169	65.5	37.4	1.38	1.62	95	69	0	0	0	0	0	no	no	0
66	Male	8	29689.8	163	62.5	23.5237	29	8.68456	1	1	1	0	no	no	0.652	73.02	30	2	3	2	0	0	0	0	10.72	7.72	2.24	125	259	63.9	37.7	1.47	0.89	95	61	0	0	0	0	0	no	no	0
76	Male	13	35583	170	55	19.0311	24.9	6.55502	1	0	0	1	yes	yes	0.647	55.23	82	2	1	7	1	1	0	1	9.52	7.91	0.83	71	188	61.3	30.1	1.29	0.87	60	68	0	0	0	0	0	no	no	0
90	Male	7	30185.3	167	62	22.231	24.3	8.12399	1	0	0	0	no	no	0.73	50.86	107	1	1	1	1	0	0	1	8.05	5.95	1.66	127	143	70.5	34.3	1.78	0.97	95	50	0	0	0	0	0	no	no	0
80	Male	11	36856.8	170	60	20.7612	26.3	8.11661	1	0	0	0	no	no	0.872	53.17	39	1	1	5	1	1	0	1	7.99	6.12	1.08	72	150	62	28.2	0.81	0.57	95	63	0	0	0	0	0	no	no	0
69	Male	9	30163.4	165	50	18.3655	20.7	6.81763	0	1	1	1	no	no	0.996	70.28	48	1	3	7	1	0	0	0	7.3	5.58	1.13	124	211	56.2	31.3	1.75	0.73	85	67	0	0	0	1	0	no	no	0
70	Female	12	33119.1	160	40	15.625	26.4	5.71094	1	1	0	0	no	no	0.584	43.94	33	1	1	7	1	1	0	1	9.58	7.22	1.5	89	193	65.5	30.3	1.02	1.43	95	83	0	0	0	1	0	no	no	0
90	Female	23	57890.5	165	65	23.8751	18.6	6.08191	1	0	0	0	no	no	0.574	55.33	70	2	1	15	1	0	0	0	8.35	6.54	0.95	110	318	58.6	33.7	1.23	1.2	95	58	0	0	1	1	0	no	no	0
64	Male	7	22962.8	170	60	20.7612	25.3	9.04394	1	0	0	0	yes	yes	0.424	65.39	96	2	3	4	1	0	0	0	8.01	5.82	1.41	96	155	63.6	33.4	0.67	1.74	55	64	0	0	0	0	0	no	no	0
78	Female	9	53147.9	150	47.5	21.1111	25.3	8.81022	1	0	0	0	no	no	0.552	70.32	209	1	1	4	1	0	0	1	10.69	8.55	1.29	123	186	72.2	39	1.35	1.07	95	57	0	0	0	0	0	no	no	0
89	Male	13	39235.6	170	60	20.7612	24.5	8.55017	0	0	0	0	no	no	0.592	42.52	57	2	3	4	1	1	0	1	7.35	5.35	1.46	103	180	63.6	32.4	1.05	1.24	95	75	0	1	0	1	0	no	no	0
85	Female	10	31401.5	158	55	22.0317	27.4	7.54887	0	0	0	0	no	no	0.649	48.75	32	1	1	1	1	1	1	1	6.2	4.81	0.77	84	192	63.7	34.5	1.84	1.11	95	55	0	0	0	0	0	no	no	0
69	Male	10	40796.4	160	65	25.3906	23.9	8.05078	0	1	0	0	no	no	0.987	35.62	83	2	1	10	1	1	1	0	5.62	3.25	1.69	109	335	78.5	30.8	1.15	0.48	95	77	0	0	1	1	0	no	no	0
74	Female	19	56767.3	155	60	24.974	28.3	6.40708	1	1	0	0	no	no	0.502	13.73	77	2	1	12	1	1	0	1	9.38	6.3	2.03	89	156	54.8	27.9	1.95	0.7	55	85	0	0	0	0	0	no	no	0
79	Female	9	33830.7	155	55	22.8928	28.1	7.68408	1	1	0	0	no	no	0.468	19.16	61	2	2	4	0	1	1	0	5.97	3.82	1.11	112	74	58.6	32.5	0.93	0.79	95	69	0	0	0	1	0	no	no	0
87	Female	9	23713.5	162	55	20.9572	15.3	5.45344	1	0	1	0	no	no	0.704	46.19	55	2	1	5	1	0	0	0	7.24	5.58	1.08	111	131	64.3	34.4	2.56	0.89	90	66	0	0	0	0	0	no	no	0
87	Female	7	24174.2	150	42	18.6667	10.5	5.65822	0	0	0	0	no	no	0.515	41.09	55	2	3	7	1	0	0	1	5.57	3.81	1.31	101	321	64.6	33.3	1.07	0.99	85	61	0	0	0	1	0	no	no	0
82	Male	6	22800	170	60	20.7612	21.1	7.73564	1	0	0	0	no	no	0.727	97.91	39	2	3	2	1	0	0	0	7.17	5.18	0.99	119	116	66.7	41.1	0.49	1.22	90	63	0	0	0	0	0	no	no	0
83	Male	8	29445.1	165	50	18.3655	19.6	6.95537	0	0	0	1	no	no	0.765	41.87	82	1	3	13	1	0	0	0	12.78	10.96	0.99	103	386	61.6	29.9	0.85	0.77	85	64	0	0	0	1	0	no	no	0
92	Female	6	25613.8	150	45	20	11.4	5.35067	1	0	0	1	no	no	0.593	44.86	49	1	1	2	1	1	0	1	20.23	18.31	1.05	70	156	63	32.6	1.21	0.68	85	52	0	0	1	0	0	no	no	1
81	Female	12	102075	155	48	19.9792	17.1	5.3898	1	1	0	1	no	no	0.625	34.55	56	1	1	6	1	0	0	1	11.79	7.19	2.84	110	279	67	29	1.75	0.96	55	52	0	1	0	0	0	no	no	1
91	Female	14	44752.1	162	40	15.2416	11.6	5.99375	0	0	0	0	no	no	0.614	58.04	116	2	3	15	1	1	1	1	7.56	5.29	0.94	115	400	61.5	33.4	1.12	0.85	95	70	0	0	0	0	1	yes	yes	0
82	Female	11	30375.7	160	53.5	20.8984	22.5	7.192	1	1	0	0	no	no	0.524	36.78	44	1	2	8	0	0	0	0	10.97	7.17	2.22	96	391	65.8	33.4	2.23	1.34	95	78	0	0	1	0	0	no	no	0
78	Male	48	149753	165	52.5	19.2837	21.8	6.78641	0	0	0	1	no	no	0.678	53.63	72	1	1	37	1	1	1	1	5.71	3.01	1.73	111	286	62.9	36.5	0.83	0.67	60	59	0	1	0	1	0	no	no	0
83	Male	6	25768.6	160	55	21.4844	24.3	6.73242	0	0	0	1	no	no	0.501	69.48	53	1	3	1	0	0	0	1	16.12	13.25	1.99	134	205	60.5	36.4	0.93	1.2	80	54	0	0	0	0	0	no	no	0
92	Male	16	65200.3	170	57.5	19.8962	23.4	7.6391	0	0	0	0	no	no	0.498	76.85	88	1	1	4	1	1	1	1	9.92	8.56	0.83	94	115	50.7	25.7	1.1	0.36	95	54	0	0	0	0	1	yes	yes	0
88	Female	12	28783.9	155	50	20.8117	17.6	5.87513	1	1	0	0	no	no	0.494	43.07	71	1	3	4	1	0	1	1	11.08	7.82	2.01	106	165	68.9	38.8	1.12	1.55	95	53	0	0	0	0	0	no	no	0
76	Female	9	25235.9	150	42.5	18.8889	12.5	5.18444	1	0	1	1	no	no	0.576	87.58	100	1	3	4	1	0	0	0	8.63	6.26	1.4	142	189	73.2	35.4	1.11	0.81	55	63	0	0	0	0	0	no	no	0
82	Male	9	28024.2	162	50	19.052	20.1	6.86747	0	1	0	1	no	no	0.696	59.69	63	1	3	6	1	0	0	0	5.63	4.07	0.9	98	126	74	40.9	1.02	0.9	85	63	0	0	0	0	0	no	no	1
85	Female	9	23538.9	160	60	23.4375	17.2	6.27578	1	1	1	0	no	no	0.737	51.78	43	1	3	2	0	0	0	0	12.54	9.33	1.89	138	245	71.7	35.1	2.33	0.67	90	73	0	0	1	0	0	no	no	0
85	Female	10	31376.9	158	52.5	21.0303	29.3	6.28705	1	0	0	0	no	no	0.567	32.06	60	1	3	3	1	1	1	0	11.61	9.03	1.39	81	161	58.7	32.1	1.47	0.97	95	77	0	0	1	0	0	no	no	0
89	Male	9	29775	160	55	21.4844	21.7	7.52539	1	0	1	0	no	no	0.516	52.86	53	2	3	4	1	1	0	0	7.44	5.86	0.97	118	204	65.6	33.1	1.22	0.85	90	65	0	0	0	0	0	no	no	0
93	Female	9	33939.4	170	72	24.9135	12.5	5.02768	1	0	0	1	no	no	0.461	40.77	61	2	3	4	1	1	0	1	9.72	7.63	0.99	82	134	63.8	33	0.62	1.46	75	52	0	0	1	0	0	no	no	0
88	Female	6	27023.2	148	45	20.5442	16.4	5.63094	0	0	0	0	no	no	0.605	31.94	74	1	1	4	1	1	0	1	10.25	8.36	0.92	85	270	66.2	36.1	1.15	1.42	95	46	0	0	1	1	0	no	no	0
80	Male	8	24198	172	65	21.9713	22.6	5.06051	1	0	0	1	no	no	0.591	59.39	84	1	3	3	1	0	0	1	14.4	12.46	0.58	146	141	73.6	40.2	1.12	1.18	75	55	0	0	0	0	0	no	no	0
65	Female	15	29451.3	155	45	18.7305	12.6	5.51384	0	0	0	0	no	no	0.591	56.21	77	2	3	3	1	0	0	1	6.68	5.42	0.78	120	163	63.9	36.7	0.86	1.7	95	70	0	0	0	0	0	no	no	0
68	Male	11	26272	171	64	21.8871	26	7.5678	1	1	0	0	no	no	0.422	52.05	35	1	3	4	0	0	0	0	11.12	8.41	1.4	132	230	67.1	35.5	1.22	1.19	55	68	0	0	1	0	0	no	no	0
95	Female	6	22019.7	155	39	16.2331	10.4	5.32612	0	1	1	1	no	no	0.528	41.82	115	1	3	3	1	1	0	0	4.7	4.17	0.34	86	157	64.8	35.1	2.11	0.67	80	44	0	1	1	1	1	no	no	0
77	Female	13	23583.5	160	65	25.3906	17.9	5.36445	1	0	1	1	no	no	0.584	56.05	87	1	3	3	1	0	0	0	11.64	10.17	0.79	118	183	73.3	37.1	1.67	1.12	50	54	0	0	1	0	0	no	no	0
81	Female	9	31418.6	150	48	21.3333	14.6	6.04311	1	1	0	0	no	no	0.648	35.72	33	1	3	13	1	0	0	1	6.04	4.7	0.49	88	491	61.2	32.8	1.24	1.1	90	55	0	1	1	1	0	no	no	0
90	Female	9	22484.3	170	55	19.0311	18.8	5.56436	1	0	0	0	no	no	0.802	38.21	48	1	3	2	0	0	0	0	7.82	6.76	0.53	121	99	62.3	37	1.61	1.29	95	64	0	0	0	0	0	no	no	0
90	Male	9	29198.7	165	60	22.0386	16.4	6.94472	0	1	0	1	yes	yes	0.739	52.81	60	1	3	5	1	0	1	1	7.78	5.83	1.11	101	153	60.4	27.8	0.98	0.88	75	46	0	0	0	0	0	no	no	0
82	Female	14	39362.6	150	63	28	26.8	6.224	1	0	0	0	no	no	0.603	52.77	55	1	3	6	1	0	1	1	6.27	3.72	1.5	102	233	67.1	35.1	1.39	0.78	90	68	0	0	1	0	1	yes	no	0
80	Male	10	27622.8	168	66	23.3844	28.4	7.96308	0	0	0	0	no	no	0.796	89.33	122	1	3	6	1	0	1	1	8.12	5.94	0.95	88	122	61.7	33.9	1.53	1.03	90	63	0	0	1	0	0	no	no	0
83	Female	10	30184.5	160	65	25.3906	18.6	5.68359	1	1	1	0	no	no	0.582	7.5	47	1	3	5	1	1	0	1	15.41	12.32	2.08	76	363	62.1	26.6	0.83	0.79	95	65	1	0	0	0	0	no	no	0
80	Female	9	27440.7	160	70	27.3438	24.3	7.00469	1	0	0	0	no	no	0.721	44.35	30	1	1	3	1	0	0	1	8.8	6.42	1.51	118	256	65.6	35.2	1.03	1.14	90	64	0	0	0	0	0	no	no	0
85	Male	8	26929.1	173	75	25.0593	27.5	7.62672	0	0	0	0	no	no	0.938	106.7	45	1	1	4	1	0	0	0	10.19	7.68	1.07	116	130	71.6	38.2	0.88	1.28	50	70	0	0	0	0	0	no	no	0
91	Male	8	24367.2	160	50	19.5312	25.3	7.60664	1	0	0	0	no	no	0.716	77.53	117	1	1	4	0	0	0	0	9.02	7.65	0.82	98	177	69.5	34.7	0.91	1.3	85	72	0	0	1	0	0	no	no	1
77	Male	12	30951.9	161	60	23.1473	29.5	7.57185	1	0	0	0	no	no	0.511	63.35	52	1	1	7	0	0	1	1	7.45	4.78	1.58	79	111	67.1	34.6	1.23	0.93	95	68	0	0	0	0	0	no	no	0
87	Female	9	28676	154	55	23.1911	27.5	7.17996	0	0	0	0	no	no	0.739	48.75	50	1	3	3	1	1	1	1	7.2	5.68	1.05	101	135	72.3	37.5	1.33	0.93	95	61	0	0	1	0	0	no	no	0
75	Male	11	25976.3	170	72.5	25.0865	28.9	7.04014	1	0	0	0	yes	yes	0.597	116	39	1	3	5	1	0	0	0	8.49	5.98	1.19	124	173	63	34.5	0.79	1.25	90	72	0	0	0	0	0	no	no	0
76	Female	19	51505.1	145	50	23.7812	23.4	9.03306	1	0	1	0	no	no	0.497	53.35	189	2	1	5	1	1	1	1	11.84	10.64	0.76	120	185	62.7	35.9	2.56	0.78	90	83	1	0	1	0	0	no	no	0
74	Male	13	31429.2	160	60	23.4375	26.8	8.07344	0	0	0	0	no	no	1.046	63.35	70	1	1	6	1	0	0	1	5.18	1.86	2.31	92	114	57.6	32.2	0.81	1.14	90	66	0	0	0	0	0	no	no	0
84	Female	15	28582.6	160	50	19.5312	14.4	5.65586	1	1	0	0	no	no	0.768	58.87	52	1	3	6	1	0	0	1	10.65	8.18	1.39	88	364	58.6	32.2	0.78	1.81	85	72	0	0	0	0	0	no	no	0
78	Female	23	50973.2	150	32.5	14.4444	10.7	5.33333	0	0	1	1	no	no	0.792	53.73	83	2	3	18	1	1	0	1	6.39	4.57	1.35	98	439	62.6	33	1.06	0.98	80	49	0	1	1	1	0	no	no	1
86	Female	13	27139.8	155	55	22.8928	19.6	6.56899	1	0	1	0	no	no	0.746	40.43	53	2	3	7	0	0	0	0	13.33	11.38	1.39	108	178	70.3	38.2	2.1	0.96	90	63	0	1	0	0	0	no	no	0
72	Male	9	25392.4	170	65	22.4913	27.6	7.59827	0	0	0	0	no	no	0.998	75.83	62	1	2	0	1	0	0	0	9.35	6.04	2.85	132	348	78.4	43.9	0.65	1.2	90	75	0	0	1	0	0	no	no	0
86	Female	8	29684.4	159	58	22.9421	13.4	4.95234	1	1	0	1	no	no	0.678	31.93	70	1	3	2	1	0	0	1	13.85	10.62	0.98	99	141	70.2	38.3	0.57	1.76	65	53	0	0	0	0	0	no	no	0
83	Male	3	19991	170	75	25.9516	24.9	7.62457	1	0	0	0	no	no	0.753	107.3	40	1	3	0	1	0	0	0	6.72	5.43	0.85	152	142	68.3	38.3	1.58	1.25	85	73	0	0	0	0	0	no	no	0
83	Male	5	24154	160	50	19.5312	20.8	7.02656	0	0	0	0	no	no	0.701	37.59	70	1	3	2	1	1	1	0	10.41	7.71	1.8	66	154	65	38.5	1.36	0.76	95	54	0	0	0	0	0	no	no	0
85	Male	5	25942.8	170	50	17.301	25.1	6.1083	0	0	0	1	no	no	0.761	131	79	1	3	2	1	1	1	1	9.11	7.25	0.89	116	279	62.3	33.6	0.82	1.44	75	63	0	1	0	0	1	yes	no	1
75	Female	8	26065.9	150	60	26.6667	22.4	6.57022	1	0	1	0	no	no	0.572	26.12	45	1	3	6	1	0	0	1	8.26	5.69	1.89	124	309	61.4	31.6	1.72	1.3	90	67	0	0	0	0	0	no	no	1
79	Male	9	38281.3	165	55	20.202	28.4	7.85969	1	1	0	0	yes	yes	0.792	69.33	89	2	1	4	1	1	1	1	8.41	6.66	1.02	70	158	56.7	28.7	0.63	1.17	95	73	0	0	1	0	0	no	no	0
79	Female	9	25364.1	163	48	18.0662	13.9	5.11385	1	1	0	1	no	no	0.717	89.19	47	1	2	5	1	0	0	0	5.01	3.53	0.78	96	138	62.8	35.6	1.4	1.37	80	59	0	0	1	0	0	no	no	0
79	Female	6	21989.6	150	50	22.2222	17.4	5.32267	1	1	0	1	no	no	0.504	43.07	59	2	3	2	1	0	0	1	9.95	8.29	1.3	110	270	66.5	39.9	1.03	1.06	60	70	0	0	0	0	0	no	no	0
91	Female	10	28991.8	140	45	22.9592	18.4	6.58674	1	0	0	0	no	no	0.495	44.35	46	2	1	4	1	0	0	1	11.42	8.4	1.92	115	285	66.6	36	1.27	1.18	95	61	0	0	0	0	0	no	no	0
63	Male	8	24322.3	165	71	26.079	24.3	8.29238	1	1	1	0	no	no	0.986	42.1	71	1	3	4	1	0	0	0	10.32	8.08	1.16	135	200	67.4	37.6	1	0.98	95	66	0	0	0	0	0	no	no	0
83	Male	7	25749.1	160	54	21.0938	23.4	6.25	1	0	0	1	yes	yes	0.745	52.81	39	2	3	4	1	1	1	1	10.37	9.17	0.6	82	179	52	31.4	1.11	1.13	90	68	0	0	0	0	0	no	no	0
78	Male	6	23227.1	160	50	19.5312	28.4	7.81328	1	1	1	0	yes	yes	0.614	86.74	79	2	3	0	0	1	0	1	8.93	7.98	0.44	96	141	70.3	38.3	1.13	0.9	90	71	0	0	0	0	0	no	no	0
81	Male	8	22984.8	172	80	27.0416	25.3	6.75297	1	1	1	1	no	no	0.844	38.44	73	1	3	6	1	0	0	0	8.2	6.37	1.07	96	220	69.1	34.7	3.5	0.72	75	56	0	1	1	0	1	yes	yes	0
75	Male	5	18895.3	165	70	25.7117	26.5	7.92433	0	0	0	0	no	no	0.684	97.91	74	2	3	2	0	0	0	0	7.64	6	1.01	141	134	67.6	37.1	0.82	1.42	95	72	0	0	0	0	0	no	no	0
79	Female	10	24737.9	155	50	20.8117	19.8	6.43871	1	0	0	0	no	no	0.629	44.35	63	1	3	3	1	0	0	0	13.03	10.89	1.67	126	227	70.4	39.2	2.09	1.04	85	60	0	0	0	0	0	no	no	0
98	Female	11	30915.8	150	36	16	16.8	4.77156	1	0	0	1	no	no	0.634	53.73	31	2	3	8	1	1	1	1	5.48	3.72	1.15	99	271	67	37.3	1.05	1.35	85	59	0	0	1	1	0	no	no	1
76	Female	6	20610	156	55	22.6003	26.5	7.05539	1	0	1	0	no	no	0.708	53.7	127	1	3	2	0	0	0	0	13.26	11.67	0.84	117	205	64.3	37.6	0.62	0.91	95	59	0	0	1	0	0	no	no	0
62	Female	5	22368.2	157	66.5	26.9788	26.6	7.50622	1	1	1	0	no	no	0.867	53.6	75	1	3	8	1	0	0	0	7.9	5.73	1.53	128	367	76.1	39.6	0.94	0.95	95	72	0	0	0	0	0	no	no	0
68	Male	9	33757.6	153	56	23.9224	30.1	8.06955	0	0	0	0	yes	yes	1.129	62.25	81	1	1	3	0	1	0	1	8.27	5.98	1.38	102	206	59.6	35.8	0.81	1.03	95	74	0	0	0	0	0	no	no	0
87	Male	21	63035.1	170	60	20.7612	20.2	6.60692	1	0	0	1	no	no	0.56	76.85	72	1	3	8	1	1	1	1	7.26	6.29	0.48	98	336	75.7	34.3	0.92	1.29	75	62	0	1	1	1	1	yes	yes	0
77	Female	8	25659.2	155	50	20.8117	24.6	7.17295	1	0	0	0	no	no	0.681	52.77	51	1	1	3	1	0	0	1	5.97	4.29	1.29	103	105	66.9	34.8	0.83	1.28	90	62	0	0	0	0	0	no	no	0
79	Female	7	27108.1	155	55	22.8928	19.6	6.56899	1	0	1	0	no	no	0.59	46.19	79	2	3	4	0	0	0	0	7.4	5.16	1.19	95	158	66.4	32.1	0.99	0.77	95	70	0	0	0	0	0	no	no	0
81	Female	10	28205.1	160	45	17.5781	20.4	6.02266	0	0	0	0	no	no	0.521	37.7	33	1	1	4	0	0	0	0	16.56	15.33	0.65	112	440	69.4	39.1	1.12	1.1	90	68	0	1	0	0	0	no	no	0
81	Male	11	36281.3	170	55	19.0311	27.1	8.49516	0	0	0	0	yes	no	0.554	85.66	159	1	3	3	1	0	1	1	10.32	7.24	1.31	145	180	64.9	23.7	0.78	0.65	90	63	0	0	1	0	0	no	no	0
75	Male	6	19642	175	65	21.2245	29.5	8.89731	1	0	1	0	no	yes	0.732	53.42	75	1	3	4	0	0	0	1	9.43	7.43	0.72	103	97	59.7	33.2	0.87	0.89	95	79	0	0	0	0	0	no	no	0
82	Female	11	26627.1	155	44	18.3143	16.7	5.03101	0	0	0	1	no	no	0.796	28.71	147	1	3	5	0	0	0	1	4.63	3.4	0.79	118	72	66.8	40.1	0.83	1.48	90	66	0	0	0	0	0	no	no	0
82	Male	8	21427.6	160	60	23.4375	28.6	7.88047	0	0	0	0	no	no	0.739	87.15	50	1	3	4	0	0	0	0	8.28	5.51	1.85	97	249	76	35.2	0.64	1.19	90	67	0	0	0	0	0	no	no	0
86	Female	24	70679.8	155	35	14.5682	10.7	5.09511	1	0	1	1	no	no	0.544	53.56	232	1	1	8	1	1	0	1	8.08	5.58	1.76	81	134	60.1	34	1.76	1.21	80	61	0	1	1	0	1	yes	no	0
85	Male	10	23273.3	168	60	21.2585	26.4	7.47236	0	1	1	0	no	no	0.652	79.45	43	1	3	4	0	0	0	0	8.61	6.63	1.04	132	124	63	37.5	1.93	1.05	90	78	0	0	0	0	0	no	no	0
83	Female	8	23367.9	152	50	21.6413	21.3	8.33665	0	0	0	0	no	no	0.872	60.09	44	1	3	3	0	0	0	1	9.82	8.27	0.88	133	279	70.1	37.8	1.03	1.68	85	75	0	0	0	0	0	no	no	0
83	Female	8	24227.4	160	75	29.2969	11.5	7.92617	1	1	1	0	no	no	0.584	17.49	46	1	3	3	0	0	0	1	6.99	5.18	1.24	113	97	61.3	35.3	0.94	1.04	95	60	0	0	1	0	0	no	no	0
67	Female	8	22801.1	155	55.5	23.1009	15.5	5.00645	1	1	1	1	no	no	0.404	40.43	52	1	3	2	1	0	0	0	17.8	15.53	1.23	122	246	73	38.5	1.5	0.99	85	64	0	1	0	0	0	no	no	0
86	Male	7	24406.8	160	52.5	20.5078	19.8	6.77461	1	1	1	1	no	no	0.532	59.69	52	1	3	3	1	1	1	0	7.84	6.15	0.85	110	89	65.9	34.6	1.75	0.94	90	65	0	0	0	0	0	no	no	1
69	Female	19	32983.5	160	60	23.4375	16.2	4.96992	1	0	1	1	no	no	0.572	39.6	73	1	1	6	1	0	1	1	8.33	4.78	2.63	137	172	72.8	41.1	1.89	0.89	60	43	0	0	1	0	0	no	no	0
78	Female	12	31712.9	150	45	20	17.4	5.26844	1	1	1	1	no	no	0.529	28.51	61	1	1	5	1	1	0	1	10.01	8.65	1.03	94	207	66.8	35.3	2.33	0.78	85	45	0	0	1	0	0	no	no	0
69	Female	12	33995.8	160	40	15.625	17.8	5.32031	1	1	1	1	no	no	0.804	33.8	42	1	3	1	1	1	0	1	6.64	5.73	0.52	63	187	59.7	26.7	0.79	0.87	80	57	0	1	1	0	1	yes	yes	0
86	Female	7	18794.3	150	60	26.6667	18.6	5.64711	0	1	1	0	no	no	0.468	56.9	60	1	3	3	1	1	0	1	4.57	3.92	0.47	79	171	64.4	35.3	1.77	1.02	90	48	0	0	1	0	0	no	no	0
70	Male	8	33002.3	180	65	20.0617	29.3	7.85278	0	0	0	0	no	no	0.749	62.27	62	2	1	2	0	1	0	1	4.34	2.38	1.47	111	102	60.8	35.5	1.98	0.8	95	83	0	0	0	1	0	no	no	0
74	Female	12	30869.4	150	35	15.5556	10.7	4.98178	0	0	0	1	no	no	0.501	56.21	44	1	3	3	1	0	0	1	10.64	8.82	0.81	115	200	77.1	37.3	0.92	1.17	90	56	0	0	0	0	1	no	no	0
93	Male	11	32586.4	178	59	18.6214	20.2	6.33001	0	0	0	1	no	no	0.737	55.6	66	2	3	5	1	1	0	1	6.14	5.09	0.74	79	159	48	25.2	1.04	1.11	85	49	0	0	1	1	0	no	no	0
88	Female	9	25289.8	140	38	19.3878	13.6	5.35561	0	0	0	1	no	no	0.765	63.99	66	2	3	3	1	1	1	1	4.84	3.2	1.3	58	165	64.5	36.4	0.9	0.71	85	63	0	0	0	0	0	no	no	1
86	Female	14	59675.6	158	45	18.026	18.7	6.8727	0	0	0	0	no	no	0.489	48.75	100	1	1	7	1	1	0	1	4.93	3.31	1.13	90	192	53.9	28.6	0.95	0.87	95	77	0	0	1	0	0	no	no	0
86	Female	12	27502.9	151	43	18.8588	13.5	4.99013	0	0	0	1	no	no	0.684	58.04	71	1	3	5	0	0	0	1	10.64	8.6	1.44	95	199	59.8	36.7	0.68	1.07	90	66	0	0	0	0	0	no	no	1
77	Male	9	24204.1	156	54	22.1893	27.3	8.67193	0	0	1	0	no	no	0.622	67.33	35	1	1	6	0	0	0	0	6.85	4.9	1.16	95	150	58.7	31.1	0.66	0.83	95	64	0	0	1	0	0	no	no	0
80	Male	43	88555.3	170	62.5	21.6263	29.7	7.4654	0	0	0	0	no	no	0.716	110.2	55	1	2	4	1	1	1	1	7.56	5.18	1.58	104	226	67.6	22	1.56	0.54	95	61	0	0	1	0	0	no	no	1
83	Male	9	28497.2	165	72.5	26.6299	28.5	7.34656	0	1	1	0	no	no	0.511	57.75	40	1	1	4	0	0	0	0	6.26	4.59	1.24	113	192	70.5	37	1.77	0.79	95	65	0	0	1	0	0	no	no	0
77	Female	6	22187.5	158	58	23.2335	26.2	6.69885	0	0	0	0	no	no	0.739	82.92	45	1	3	2	0	0	0	0	9.82	7.47	1.2	107	223	62	37	1.33	1.18	90	70	0	0	0	0	0	no	no	0
92	Female	9	25878.4	157	55	22.3133	12.1	6.67816	1	1	1	0	no	no	0.497	28.75	90	1	3	3	0	1	0	1	12.02	10.6	0.99	113	216	60.5	32.9	2.44	0.78	90	61	0	0	0	0	0	no	no	0
77	Male	9	22901	172	50	16.901	18.4	7.28198	0	0	0	0	yes	no	0.599	91.78	103	1	3	5	0	0	0	0	10.38	8.37	1.1	125	159	64.7	37.8	0.89	1.6	90	75	0	0	0	0	0	no	no	0
73	Female	14	33132	163	57.5	21.6418	16.5	5.67503	1	1	1	0	no	no	0.546	35.72	40	1	3	3	1	0	0	1	8.04	6.66	0.75	119	142	70.1	35.9	1.18	0.67	75	56	0	1	1	0	0	no	no	0
86	Male	9	25656.7	163	63	23.7118	27.3	8.66085	1	0	1	0	no	no	0.761	53.42	54	1	3	3	0	0	0	1	11.53	9.81	0.67	119	132	59.8	36.2	1.85	0.96	90	53	0	0	1	1	0	no	no	0
67	Female	10	28768.2	148	45	20.5442	18.4	7.73831	0	1	0	0	no	no	0.792	63.48	55	1	1	4	0	1	0	1	4.89	3.49	0.87	79	130	56.5	29.3	1.03	1.71	95	76	0	0	0	0	0	no	no	0
82	Female	11	26886	150	55	24.4444	18.6	7.50622	1	1	1	0	no	no	0.614	71.76	57	1	3	3	1	0	0	0	10.18	8.24	1.16	116	264	75.3	39.3	0.92	0.67	95	59	0	0	1	0	0	no	no	0
81	Female	14	36918	150	44	19.5556	16.4	5.20978	1	1	0	1	no	no	0.684	35.72	50	1	3	3	0	0	0	1	9.2	7.49	1.18	118	205	69.1	36	1.22	1.23	90	72	0	1	1	0	0	no	no	0
81	Female	10	28164.9	150	58	25.7778	19.3	7.93244	0	1	1	0	no	no	0.864	58.2	70	2	3	6	1	0	0	0	7.23	5.63	0.88	108	129	57	33.6	0.85	0.89	95	81	0	0	0	0	0	no	no	0
74	Female	15	33606.8	158	55	22.0317	21.3	5.59766	1	0	0	0	no	no	0.634	53.35	53	1	1	6	0	1	0	1	12.08	10.75	0.84	103	216	68.5	35.7	1.37	0.78	90	72	0	0	1	0	0	no	no	0
77	Female	37	75286.8	152	60	25.9695	13.3	5.01948	1	1	1	1	no	no	0.688	41.82	64	1	3	7	1	1	1	1	11.41	9.4	1.47	130	146	72.5	40	0.86	1.44	60	66	0	1	1	0	0	no	no	0
82	Female	7	31794.4	150	43	19.1111	16.4	5.05689	1	0	0	1	no	no	0.867	40.77	102	2	3	4	0	0	0	1	9.47	7.02	1.4	98	221	66.7	32.2	1.18	1.27	90	54	0	0	1	1	0	no	no	0
84	Female	18	33633.2	160	50	19.5312	10.8	4.65234	1	0	1	1	no	no	0.552	41.73	62	2	3	3	1	1	0	1	9.46	6.25	1.82	92	142	56.6	34.9	1.04	0.78	85	55	0	0	1	0	0	no	no	0
90	Male	9	30830.5	178	72.5	22.8822	26.8	7.25098	1	0	0	0	no	no	0.804	40.67	48	1	3	3	1	0	0	1	7.9	6.16	1.04	140	162	67.5	34.8	1.46	1.02	95	55	0	0	1	0	0	no	no	0
88	Female	7	28399.1	160	70	27.3438	22.6	6.8793	1	0	1	0	no	no	0.773	43.91	59	1	3	2	1	0	0	1	10.97	7.8	2.12	121	169	66	344.5	1.17	0.92	90	67	0	0	0	0	0	no	no	0
86	Female	10	33302.2	160	75	29.2969	12.4	5.27852	0	1	1	1	no	no	0.674	41.82	50	2	3	2	0	0	0	1	9.85	8.74	0.82	134	178	68.8	35	2.51	1.02	80	61	0	1	1	0	0	no	no	1
84	Male	15	41838.5	165	45	16.5289	19.3	5.33664	0	0	0	1	no	no	0.668	32.07	157	2	2	4	0	1	1	1	5.92	5.16	0.36	91	120	59.8	29.5	1.09	1.06	90	64	0	1	1	0	0	no	no	0
60	Female	12	33215.7	153	65	27.7671	19.3	6.27323	0	0	0	0	no	no	0.775	48.09	82	1	1	6	0	0	1	0	9.48	6.81	1.82	126	285	71.3	39.4	0.96	1.31	95	70	0	0	0	0	0	no	no	0
87	Female	9	29852	155	51	21.2279	10.5	7.14672	1	1	1	0	no	no	0.655	65.48	125	1	3	4	1	0	0	1	8.95	6.9	1.09	93	134	60.9	32.6	0.63	0.89	90	48	0	0	1	1	0	no	no	0
70	Male	9	32971.1	170	60	20.7612	22.4	6.60692	1	0	0	1	no	no	0.794	58.69	89	1	1	4	0	0	0	1	13.35	11.36	1.17	132	246	62.4	35	0.81	1.26	75	56	0	0	0	0	0	no	no	0
65	Female	10	31405.5	158	65	26.0375	18.6	6.251	1	1	1	0	no	no	0.897	71.76	35	2	3	4	0	0	0	0	8.22	4.23	3.43	146	231	75.5	39.5	2.08	1.29	95	71	0	0	1	0	0	no	no	0
80	Female	8	31398.6	150	52.5	23.3333	22.2	7.43244	0	1	0	0	no	no	0.595	35.75	73	1	3	2	1	1	0	1	15.58	12.73	1.89	111	378	67.2	38	1.35	1.23	90	64	0	0	0	0	0	no	no	0
74	Female	5	25960.3	160	65	25.3906	20.7	6.26172	1	0	1	0	no	no	0.684	13.56	44	1	3	0	0	0	0	1	21.18	18.46	1.67	122	165	60.6	34.3	1.81	0.91	95	67	0	0	0	0	0	no	no	0
80	Male	20	59582.7	160	50	19.5312	30.4	7.275	1	0	0	0	yes	yes	0.678	69.33	143	1	3	11	1	1	1	1	6.74	5.18	0.75	81	149	62.3	30.6	0.64	0.94	65	68	0	0	1	0	1	yes	no	0
81	Male	9	34271.7	173	60	20.0474	22	6.21404	1	1	0	1	no	no	0.511	73.53	70	1	3	4	0	0	0	0	10.25	8.76	0.95	125	103	70.7	38.1	0.79	1.57	80	64	0	0	1	0	0	no	no	0
86	Female	12	39127.4	154	65	27.4077	13.3	5.2589	1	0	1	1	no	no	0.63	41.82	79	1	3	4	0	0	0	1	9.38	6.87	1.7	110	268	63.2	35.4	1.48	0.98	80	57	0	1	1	0	0	no	no	0
80	Male	8	29743.9	168	60	21.2585	26	7.43906	0	0	0	0	no	no	0.557	91.78	98	2	3	6	0	0	0	1	8.22	5.5	1.66	120	140	71	35.1	0.65	1.74	95	56	0	0	0	0	0	no	no	0
71	Female	12	32509	165	60	22.0386	11.5	5.13315	1	0	1	1	no	no	0.776	51.17	92	1	1	6	1	0	0	1	16.6	14.86	0.54	126	264	75.4	40.1	2.19	1.04	60	72	0	0	1	1	0	no	no	0
75	Female	9	35615	153	57	24.3496	17.4	6.27835	1	1	1	0	no	no	0.739	58.87	110	1	3	3	1	0	0	1	12.66	9.48	1.98	105	266	69.3	37.1	2.24	1.33	95	75	0	0	0	0	0	no	no	0
80	Male	8	27828.1	175	70	22.8571	27.5	7.52849	1	0	0	0	no	yes	0.564	66.12	53	1	3	3	0	0	0	0	7.48	6.31	0.66	118	178	68.9	39	0.9	1.1	90	68	0	0	1	0	0	no	no	0
80	Female	12	40063.1	155	62	25.8065	23.3	6.3563	0	1	1	0	no	no	0.652	35.15	95	2	3	5	1	1	0	1	12.73	8.51	2.8	84	232	64.9	33.2	1.83	1.18	95	47	0	1	0	0	0	no	no	0
71	Female	9	25702.4	160	50	19.5312	11.3	4.68789	1	0	1	1	no	no	0.852	58.56	57	1	3	9	0	0	0	0	8.31	6.66	1.18	117	307	63.5	31.9	1.14	0.84	85	69	0	0	1	0	0	no	no	0
79	Female	9	27085.9	165	62	22.7732	19.3	5.9034	1	0	1	0	no	no	0.584	85.23	53	1	3	5	0	0	0	1	5.57	3.88	0.99	97	260	65.2	29.3	1.31	0.64	95	81	0	0	1	0	0	no	no	0
90	Male	5	27896.7	160	35	13.6719	16.3	5.74609	0	0	0	1	yes	no	0.424	78.56	69	1	3	3	0	1	0	1	8.83	6.09	1.78	104	355	75	36.1	0.68	1.51	85	63	0	1	1	0	1	yes	yes	0
89	Female	8	28595.6	150	45	20	16.7	7.11111	0	0	0	0	no	no	0.552	25.77	51	1	3	4	0	0	0	0	16.5	13.66	1.57	114	192	71	34.5	1.6	1.33	95	64	0	0	0	0	0	no	no	0
62	Male	15	34895.8	170	70	24.2215	23.5	6.85156	1	1	1	1	no	no	0.572	38.64	60	1	1	7	0	0	0	0	17.51	15.62	0.93	142	232	66.1	38.4	2.47	0.99	85	76	0	0	0	1	0	no	no	0
83	Female	13	32687.5	150	51	22.6667	10.5	7.63111	1	0	0	0	no	no	0.549	29.7	45	1	1	6	0	0	0	1	10.28	8.35	1.09	109	314	71.4	37.8	0.95	1.96	85	70	0	0	0	0	0	no	no	0
86	Female	13	38771.9	150	47.5	21.1111	9.3	8.81022	0	0	0	0	no	no	0.502	71.6	76	1	1	4	0	0	1	1	5.9	4.23	0.91	93	200	59.1	29.7	1.13	0.66	95	69	0	0	1	0	0	no	no	0
87	Female	19	48669.2	150	60	26.6667	17.6	6.39244	1	0	1	0	no	no	0.468	28.47	66	1	1	9	1	1	1	1	13.47	8.05	0.54	61	28	57.5	28.5	0.76	0.71	90	59	0	0	0	0	0	no	no	0
77	Male	10	41215.4	170	56	19.3772	21.7	6.82007	0	0	0	1	no	no	0.524	50.86	144	1	1	6	1	1	0	1	15.29	12.65	0.86	120	357	72.8	37.7	0.68	0.88	75	56	0	0	1	0	0	no	no	0
76	Male	14	44588.4	170	75	25.9516	24.6	8.49446	0	0	0	0	yes	yes	0.701	43.81	102	1	3	6	1	0	0	1	8.96	6.78	0.76	87	222	60.6	29.5	0.92	0.77	95	62	0	1	0	0	0	no	no	0
63	Male	19	51213.4	160	42	16.4062	37.5	7.59297	0	0	0	0	no	no	0.737	88.32	52	1	3	3	1	0	0	0	7.82	5.89	1.2	127	96	72.3	33.9	0.5	1.85	95	84	0	0	0	0	0	no	no	0
82	Male	13	36506.2	160	55	21.4844	18.4	7.69375	0	0	0	0	yes	yes	0.765	43.81	50	1	3	6	0	1	0	1	9.56	7.92	0.78	95	145	67.9	31.1	1.48	1.12	95	76	0	1	1	0	0	no	no	0
85	Male	13	42152.9	165	50	18.3655	19.6	6.1517	0	0	0	1	no	no	0.422	39.86	33	1	1	7	0	0	0	0	6.55	5.01	0.8	125	204	68.4	33.4	1.08	1.12	85	81	0	1	0	0	0	no	no	0
86	Female	12	34758	155	42	17.4818	20.7	6.41415	1	0	0	0	no	no	0.684	52.77	33	1	1	3	0	1	0	0	7.9	6.97	0.71	103	90	59	35.8	0.78	1.17	60	65	0	0	0	0	0	no	no	0
89	Male	15	41412.7	165	50	18.3655	23.4	6.50468	1	0	0	1	no	no	0.802	39.86	74	1	1	7	0	0	0	1	11.34	7.76	1.17	92	135	62.8	33	1.63	0.77	85	49	0	1	1	0	0	no	no	0
82	Male	7	22664.4	170	75	25.9516	26.5	8.36505	1	0	0	0	no	no	0.716	107.3	41	1	3	2	0	0	0	0	9.38	7.85	0.76	150	145	68.4	36.1	0.68	1.01	95	53	0	0	0	0	0	no	no	0
88	Female	7	29468.3	163	65	24.4646	33.3	6.35628	1	0	0	0	no	no	0.511	38.94	74	1	3	2	0	0	0	0	8.52	6.78	1.04	111	202	69.6	37	1.52	1.49	95	60	0	0	0	0	0	no	no	0
76	Female	6	24026	160	52.5	20.5078	18.9	5.99219	0	0	0	0	no	no	0.739	60.09	49	1	3	3	0	0	0	0	9.81	8.73	0.71	120	184	69.1	37.8	1.19	1.28	90	74	0	0	0	0	0	no	no	0
67	Male	21	49868.7	167	75	26.8923	20.8	6.79587	0	0	0	1	no	no	1.078	43.81	77	2	1	3	0	0	0	0	8.18	6.14	1.15	139	167	66.4	36.6	0.78	1.28	70	56	0	1	0	0	0	no	no	0
92	Female	9	20872.5	160	50	19.5312	18.3	5.86094	1	0	0	0	no	no	0.621	48.09	34	1	1	6	0	1	0	0	12.67	10.47	1.6	108	155	67.8	38.7	1.69	0.84	95	68	0	0	0	0	0	no	no	0
82	Male	7	36388.7	165	55	20.202	18.3	7.64481	1	0	0	0	no	no	0.746	39.87	58	1	3	6	0	1	0	0	9.76	7.5	1.17	79	154	54.6	29.8	0.56	0.92	55	82	0	0	0	0	0	no	no	0
79	Female	12	33184.2	156	43	17.6693	14.8	6.06755	0	0	0	0	no	no	0.613	48.75	53	1	1	5	1	1	0	1	7.19	5.4	0.95	87	212	61.9	34.5	0.72	1.24	85	66	0	0	1	0	0	no	no	0
77	Male	7	30974.2	160	48.5	18.9453	21.3	8.1125	0	0	0	0	yes	yes	0.601	88.32	44	1	3	3	0	0	0	0	6.87	5.08	1.21	117	158	70.7	34.6	1.14	0.78	95	70	0	0	0	0	0	no	no	0
88	Male	13	37306.3	165	60	22.0386	24.6	7.03434	1	0	0	0	no	no	0.761	50.86	49	1	3	7	1	0	0	1	8.88	5.15	2.39	131	226	56.9	33	1.27	0.88	55	60	0	0	1	0	0	no	no	0
81	Female	10	34818.7	160	45	17.5781	23.1	6.17617	0	0	0	0	no	no	0.592	55.6	106	2	3	3	0	1	0	0	6.63	5.17	0.98	121	245	65.2	33.9	0.97	1.35	95	58	0	0	1	0	0	no	no	0
70	Male	7	31037.5	168	58	20.5499	18.4	8.0878	0	0	0	0	no	no	0.714	79.45	30	1	3	3	0	0	0	0	10.48	7.9	1.35	148	198	65.2	37.5	1.33	1.3	95	78	0	0	0	0	0	no	no	0
78	Male	20	60256.9	170	70	24.2215	26.4	8.40519	1	0	1	0	no	no	0.612	52.86	154	2	2	8	1	0	1	0	7.37	5.51	0.76	97	190	57.4	31.6	0.85	0.71	95	74	0	0	0	0	0	no	no	0
89	Female	10	22059.7	161	52.5	20.2538	19.6	6.0233	1	0	0	0	no	no	0.584	39.87	74	1	3	10	1	1	0	1	6.31	4.27	1.48	83	445	63	30.1	1.31	0.71	95	65	0	0	0	0	0	no	no	0
70	Male	10	26367.5	168	60	21.2585	24.2	6.79741	1	0	0	1	yes	yes	0.952	76.18	67	1	3	6	1	0	0	0	8.38	6.32	1.42	142	167	66.4	38.2	0.56	1.07	55	87	0	0	0	0	0	no	no	0
84	Female	9	25752.7	155	53	22.0604	20.7	5.841	1	0	0	0	no	no	0.664	53.7	43	1	3	6	0	0	0	0	4.76	3.51	0.62	102	234	67.2	40	0.96	1.44	50	57	0	0	1	0	0	no	no	0
73	Male	11	29388.1	168	52.5	18.6012	24.4	6.83355	1	0	0	1	yes	yes	0.834	91.78	84	1	3	5	0	0	0	0	7.74	5.95	0.78	120	196	56.1	33	1.66	0.82	85	59	0	0	0	0	0	no	no	0
80	Female	5	25084.2	155	40	16.6493	10.8	6.10323	1	0	0	0	no	no	0.708	58.04	65	1	3	5	0	0	0	0	10.71	8.71	0.93	92	348	66.2	31.9	0.95	1.2	95	64	0	0	0	0	0	no	no	0
80	Female	9	22562.4	155	52	21.6441	26.5	6.27596	1	0	0	0	no	no	0.576	60.09	31	1	3	4	0	0	0	0	7.25	5.21	1.18	130	202	71.9	40.7	1.28	1.41	95	67	0	0	0	0	0	no	no	0
78	Male	10	22732.2	165	65	23.8751	33.3	7.75941	0	0	0	0	yes	yes	0.678	91.78	32	1	3	5	0	0	0	0	14.8	12.75	1	125	241	60.2	37.6	89	1.12	95	77	0	0	0	0	0	no	no	0
75	Female	13	32554.6	155	60	24.974	17.3	7.21707	0	1	0	0	no	no	0.915	62.16	121	1	3	6	0	1	0	0	8.04	6.93	0.84	106	178	63.9	36.7	1.71	0.74	95	81	0	0	0	0	0	no	no	0
88	Female	16	42977.8	145	42.5	20.214	18.3	7.1786	1	0	0	0	no	no	0.651	38.94	41	1	3	7	0	0	1	1	6.85	5.22	0.83	84	284	60.8	28.7	0.84	1.04	70	62	0	0	0	0	0	no	no	0
89	Male	10	31307.6	170	50	17.301	18.3	6.13149	0	0	0	1	no	no	0.657	43.81	64	1	3	4	0	0	1	1	9.61	7.77	0.96	91	165	50.5	25.1	0.69	0.9	85	63	0	1	0	0	1	yes	no	0
84	Male	10	28304.1	170	60	20.7612	20.2	6.93806	0	0	0	1	yes	yes	0.876	59.69	60	1	3	3	1	0	0	0	9.02	7.12	1.31	130	262	74.7	37.3	0.72	1	80	59	0	0	1	0	0	no	no	1
92	Male	7	29298.2	168	50	17.7154	19.6	6.55825	1	0	0	1	no	no	0.687	21.32	79	1	2	1	1	0	0	1	10.4	9.05	0.7	120	75	65.2	35.4	1.01	1.45	85	50	0	0	0	0	0	no	no	1
71	Female	20	43749.5	165	45	16.5289	10.4	5.85454	1	1	1	0	yes	yes	0.468	28.61	77	1	1	11	1	1	0	1	7.45	5.5	1.34	102	383	63.8	30	1.41	0.71	95	71	0	1	0	1	0	no	no	0
85	Female	9	30500.6	156	45	18.4911	13.4	5.37763	0	0	0	1	no	no	0.617	28.44	49	1	3	5	1	1	0	1	5.04	3.6	0.87	86	289	79.7	34.2	0.59	1.11	85	63	0	0	1	0	0	no	no	0
85	Male	8	28110.8	165	50	18.3655	21.6	6.55611	0	0	1	1	yes	yes	0.845	71.19	64	1	3	2	1	0	0	0	7.87	5.54	1.19	102	189	65.4	36.3	1.79	1.53	80	52	0	0	1	0	0	no	no	0
83	Female	14	34211	158	55	22.0317	21.3	5.59766	0	0	0	0	no	no	0.796	53.35	71	1	1	5	0	1	0	1	7.65	6.35	0.62	93	258	62.8	32.9	1.55	0.98	95	56	0	0	0	0	0	no	no	0
81	Male	11	34297.5	172	65	21.9713	19.4	6.55963	1	1	0	1	no	no	0.857	41.73	75	1	3	2	1	1	0	1	7.73	6.34	0.101	91	284	70.8	37	0.79	1.04	90	49	0	0	1	0	0	no	no	0
80	Female	9	33310.1	165	50	18.3655	12	5.38072	1	0	0	1	no	no	0.499	41.73	64	1	3	2	1	1	0	1	10.1	8.38	0.97	105	130	67.6	42.4	0.7	1.66	90	57	0	0	0	0	0	no	no	0
91	Female	11	35375.9	155	48	19.9792	14.6	5.4922	1	0	0	0	no	no	0.785	39.87	86	1	3	5	1	1	0	0	8.19	5.81	1.71	93	160	64	30.4	0.91	1.27	95	67	0	0	1	0	0	no	no	0
83	Female	11	41244	145	48	22.83	15.8	5.94625	1	0	0	0	no	no	0.702	48.09	84	1	3	5	1	0	0	0	8.99	6.32	1.31	98	227	64.3	31.6	1.34	0.71	65	50	0	0	0	0	0	no	no	0
88	Male	14	35158.6	165	47	17.2635	17.8	6.99614	1	0	0	1	yes	yes	0.65	71.19	87	1	3	4	1	0	0	0	9.5	8.25	0.77	123	133	60.7	35	0.86	0.98	70	52	1	0	0	0	0	no	no	0
80	Female	23	77569.2	160	50	19.5312	15.7	5.24492	1	0	0	1	no	no	0.486	53.63	112	1	3	3	1	1	1	1	10.29	7.81	1.48	95	240	55.5	29.2	1.83	0.92	75	42	0	1	1	0	0	no	no	0
76	Female	10	25080.9	155	45	18.7305	18.3	6.57898	0	1	1	0	no	no	0.739	38.4	104	1	3	5	0	0	1	0	9.16	7.53	0.55	97	191	58.7	36.2	1.55	0.78	95	84	0	0	0	0	0	no	no	0
91	Male	8	33384.7	169	45	15.7558	19.5	6.49522	0	0	1	1	no	no	0.544	82.38	69	1	3	7	1	1	1	1	6.61	5.17	0.83	101	152	56.9	30.4	1.06	0.78	85	62	0	1	1	1	1	yes	yes	0
82	Female	8	25592	145	38	18.0737	13.6	5.28276	1	0	0	1	no	no	0.872	40.77	68	1	3	2	1	1	0	1	7.24	5.35	0.97	115	245	65.1	36.9	0.74	1.4	90	63	0	0	0	0	0	no	no	0
72	Male	13	29659.2	160	62.5	24.4141	30.4	10.3324	1	1	1	0	no	no	0.652	48.26	53	1	3	3	0	1	0	1	13.14	11.93	0.54	129	172	59.3	31.5	1.64	0.63	95	77	0	0	0	0	0	no	no	0
86	Male	10	22151.2	162	49.5	18.8615	17.4	6.86214	0	0	0	1	no	no	0.584	69.48	47	1	3	4	0	0	0	0	9.34	7.91	0.68	137	204	62.8	30.4	0.87	0.88	85	63	0	0	0	0	0	no	no	0
90	Female	12	27268.3	160	50	19.5312	9.8	4.65234	1	0	1	1	no	no	0.404	32.39	110	1	3	3	0	0	1	1	12.33	10.36	0.8	106	253	63	33	0.92	0.89	80	57	0	0	0	0	0	no	no	0
79	Female	12	22659.4	155	60	24.974	18.3	6.66722	1	1	1	0	no	no	0.552	51.78	70	1	3	5	0	0	0	0	17.33	14.24	2.35	120	262	68	38.2	1.31	0.89	95	75	0	0	0	0	0	no	no	0
87	Female	10	29980.8	155	50	20.8117	12.9	5.24204	1	1	1	1	no	no	0.572	32.39	39	1	3	1	0	0	0	1	14.84	11.85	2.1	114	229	72.1	37.1	4.32	1.12	80	40	0	0	0	0	0	no	no	0
86	Male	13	30840.2	170	75	25.9516	28.4	8.53356	1	0	1	0	no	no	0.549	53.62	58	1	3	8	0	0	0	1	9.2	7.35	1.03	135	133	61.5	34	0.94	0.67	90	55	0	0	0	0	0	no	no	0
79	Male	10	27817.7	168	67.5	23.9158	24.3	6.41404	1	0	0	1	yes	no	0.502	69.62	137	1	3	3	0	0	0	0	16.94	14.93	1.09	109	294	62.7	33.9	1.45	0.79	90	59	0	0	0	0	0	no	no	0
88	Male	11	33055	170	52.5	18.1661	18.4	6.6917	0	1	1	1	no	no	0.448	9.67	55	1	3	6	0	1	1	1	7.41	5.12	1.48	90	118	57.9	30.2	1.81	0.98	85	50	0	0	1	1	0	no	no	1
79	Male	13	40684.4	177	80	25.5354	27.1	7.92014	0	1	1	0	no	no	0.524	52.86	96	2	3	10	1	1	0	1	6.02	4.1	1.09	100	163	60.6	32.5	1.31	0.75	95	66	0	0	0	0	0	no	no	0
82	Female	22	21959.1	158	48	19.2277	18.3	6.76134	1	0	0	0	no	no	0.501	72.72	50	2	3	8	0	0	0	0	5.49	4.11	0.96	128	181	58.6	34.6	1.29	0.99	90	69	0	0	1	0	0	no	no	0
81	Female	8	26741.2	162	50	19.052	14.6	4.86092	1	0	1	1	no	no	0.717	34.55	67	1	3	3	1	0	0	1	8.87	6.32	1.35	110	131	68.1	33.8	1.12	0.78	85	54	0	0	0	0	0	no	no	1
67	Male	13	30800.3	165	60	22.0386	30.8	7.7168	1	1	1	0	yes	yes	0.765	60.74	75	1	3	4	1	1	1	0	9.26	6.8	1.6	84	175	65.4	31.4	1.25	0.9	95	83	0	0	1	0	0	no	no	0
84	Female	11	29863.3	156	45	18.4911	11.7	5.10643	1	0	1	1	no	no	0.402	41.82	50	1	3	4	1	1	1	1	7	6.14	0.43	64	182	65.9	37.2	0.66	0.89	85	57	0	1	0	0	0	no	no	0
78	Female	13	30463.6	155	47	19.563	21.3	7.21498	1	0	1	0	no	no	0.684	51.17	87	1	1	2	1	1	0	0	11.98	10	1.42	98	274	68.8	41.2	1.63	0.89	95	83	0	0	0	0	0	no	no	0
67	Female	11	29500	155	50	20.8117	24.6	7.17295	1	1	1	0	no	no	0.802	38.44	97	1	3	4	1	1	1	1	10.51	9.29	0.93	113	236	66.2	34.2	1.98	1.01	85	57	0	1	0	0	0	no	yes	0
80	Female	12	32664.9	153	50	21.3593	11.5	5.37144	1	1	1	1	no	no	0.696	46.56	63	1	1	2	0	1	1	1	8.2	5.95	1.42	111	102	67.4	35	0.89	0.9	85	59	0	0	0	0	0	no	no	0
82	Male	11	27721.4	175	80	26.1224	20.6	6.27461	1	0	1	1	no	no	0.491	67.37	79	1	3	8	1	0	1	1	8.7	6.5	0.97	118	165	70	36.1	2.29	1.19	85	66	0	0	0	0	0	no	no	0
73	Male	5	19774.4	172	46	15.5489	17.3	6.62148	0	0	0	1	no	no	0.497	69.48	56	1	3	3	1	0	0	0	10.74	9.9	0.48	161	303	59.4	33.2	1.11	1.24	90	63	0	0	0	0	0	no	no	0
79	Male	9	24243	170	60	20.7612	24.5	6.95433	1	0	1	1	yes	no	0.719	30.13	87	1	3	6	1	1	0	1	6.87	6.21	0.4	91	107	56.2	34.2	0.52	0.9	85	45	0	0	0	0	0	no	no	0
85	Female	18	35847.9	172	77	26.0276	12.6	5.27481	1	0	1	1	no	no	0.792	41.82	70	1	3	9	0	0	1	1	7.88	6.2	1	115	211	64.3	32.6	1.43	0.74	80	63	1	0	1	1	0	no	no	0
81	Female	11	28086.4	168	55	19.487	10.5	3.8733	1	0	1	1	no	no	0.726	53.73	107	1	3	10	0	1	0	0	5.24	4	0.7	89	249	56.2	31.3	1.06	0.92	80	56	0	0	0	0	0	no	no	1
90	Female	8	27572.8	154	61	25.721	13.3	5.3116	1	1	0	1	no	no	0.701	39.86	38	1	3	3	1	0	0	0	12.28	9.18	1.22	84	163	61.1	29.3	0.79	1.24	55	48	0	1	0	0	0	no	no	0
87	Male	8	28736.5	172	61.5	20.7883	19.7	6.28651	0	0	0	1	no	no	0.761	58.04	156	1	3	2	0	1	0	0	13.12	11.58	0.6	125	159	53.8	33	0.54	1.43	85	74	0	0	0	0	0	no	no	1
76	Female	27	47706.5	160	80	31.25	30.2	6.66016	1	1	1	0	no	no	1.192	40.43	71	1	3	1	0	0	0	0	10.89	7.34	2.39	107	264	60	33.7	3.17	0.93	95	76	0	1	0	0	0	no	no	0
80	Female	10	23779.3	154	42	17.7096	16.4	4.87519	1	0	0	1	no	no	0.614	40.77	66	1	3	2	0	0	0	1	7.85	5.5	1.55	96	437	68.6	27.1	1.82	1	90	47	0	0	0	0	0	no	no	0
87	Male	15	29106.2	167	55	19.721	19.2	6.89949	0	0	0	1	no	no	0.684	30.78	50	1	3	5	0	0	1	0	8.31	6.63	0.75	127	152	67.9	35.7	0.65	1.2	85	68	0	1	0	0	0	no	no	1
62	Female	10	21828.1	153	50	21.3593	37.5	7.4198	1	0	1	0	no	no	0.864	58.56	77	1	3	5	0	0	0	0	7.59	5.13	1.56	110	265	61.2	33.8	0.83	0.67	95	57	0	0	0	0	0	no	no	0
90	Female	10	28640	158	44	17.6254	8.4	5.10175	0	0	0	1	no	no	0.634	63.33	39	1	3	6	0	1	0	1	5.53	3.54	1.33	86	263	62	31	1.42	0.75	85	66	0	0	0	0	0	no	no	0
91	Female	6	21239.3	148	37	16.8919	10	5.02648	1	0	0	1	no	no	0.708	30.37	38	1	3	1	0	0	1	1	8.58	6.22	1.86	113	261	65.3	30.1	1.42	1.11	85	48	0	0	0	0	0	no	no	0
95	Male	6	20588	170	60	20.7612	14.2	5.86263	0	0	1	1	no	no	0.847	61.03	93	1	3	0	1	1	1	1	10.86	9.19	0.98	129	163	62.5	36.1	1.78	0.97	85	57	0	1	0	0	0	no	no	1
71	Male	16	33474.4	160	70	27.3438	36.2	9.84023	1	0	1	0	no	no	1.145	80.34	122	1	1	6	1	1	0	0	9.42	7.77	0.87	122	273	66.9	27.7	2.94	1.12	95	81	0	0	0	1	0	no	no	0
68	Male	19	37221.9	170	55	19.0311	20.1	7.29723	1	1	1	0	no	no	0.895	60.74	57	1	3	6	1	1	0	0	5.33	3.64	0.99	66	159	68.2	38.3	4.6	0.63	95	78	0	0	0	0	0	no	no	0
87	Female	11	25254.5	150	60	26.6667	13.6	5.26133	1	0	1	1	no	no	0.739	65.04	86	1	3	4	0	1	0	1	14.85	13.23	1.09	118	148	62.4	32.9	3.73	0.87	80	54	0	0	0	0	0	no	no	0
84	Male	11	28696.2	170	63.6956	22.04	20.7	6.00969	1	0	0	1	no	no	0.511	74.48	57	1	1	5	1	1	0	1	16.53	7.93	7.77	87	58	51.1	29.2	1.5	0.88	75	52	0	0	1	0	0	no	no	0
79	Male	9	20819.9	167	52.5	18.8246	22.4	6.66284	1	0	1	1	yes	no	0.63	69.62	36	1	3	4	0	0	0	0	9.07	6.99	1.17	109	196	66.3	39.4	1.98	1.25	85	67	0	0	0	0	0	no	no	0
67	Male	9	23032.4	159	74	29.271	26.5	9.67802	0	0	0	0	yes	yes	0.878	54.74	96	1	3	3	0	0	1	0	6.71	4.32	1.51	103	115	60.7	35.7	1.65	0.88	95	84	0	0	0	0	0	no	no	0
81	Female	11	24699.9	160	35	13.6719	10.7	4.94062	0	0	0	1	no	no	0.557	25.52	38	1	3	5	1	1	0	1	9.99	8.47	1.08	100	216	77	33	1.32	0.93	90	56	0	0	0	0	0	no	no	0
80	Female	14	29678.2	150	45	20	17.3	6.95733	0	0	0	0	no	no	0.796	48.09	82	1	1	6	0	0	0	0	8.21	6.9	0.75	95	163	58.9	34.9	0.93	1.12	90	52	0	0	0	0	0	no	no	0
75	Male	17	35601	155	40	16.6493	18.3	7.84807	0	0	0	0	no	no	1.039	94.02	43	1	1	10	0	1	1	1	3.12	2.4	0.4	88	66	71.8	28.3	0.85	0.75	90	82	0	1	0	0	0	no	no	0
62	Male	10	27476.4	168	65	23.03	33.3	7.71365	1	0	1	0	no	no	0.564	79.02	57	1	3	4	0	0	0	0	7.86	5.34	1.5	120	266	73.4	39.2	1.21	0.89	95	83	0	0	0	0	0	no	no	0
84	Female	12	25645.3	155	45	18.7305	13.5	5.15297	1	0	0	1	no	no	0.652	60.25	45	1	3	6	0	0	0	1	5.11	3.06	1.17	119	176	67.5	31.3	0.95	1.19	90	45	0	0	0	0	0	no	no	0
93	Female	10	34004.7	165	48	17.6309	10.8	5.14086	1	0	1	1	no	no	0.852	7.5	97	1	1	3	1	1	1	1	5.56	3.75	1.11	69	115	52.2	27.6	0.54	0.94	80	57	0	1	1	0	1	yes	no	1
84	Female	13	27379	150	45	20	18.4	7.53333	1	0	0	0	no	no	0.584	48.09	71	1	1	6	0	0	0	0	7.23	5.47	1.17	106	188	59.7	32.3	2.34	1.08	60	78	0	0	1	0	1	yes	no	0
90	Female	13	26262	146	35	16.4196	11.4	3.7568	0	0	1	1	no	no	0.404	71.6	64	1	1	4	0	1	0	1	7.22	5.59	1.24	81	119	55.9	33.1	2.68	1.35	80	41	0	0	0	0	0	no	no	0
88	Female	11	23019.1	150	40	17.7778	10.2	4.09333	1	0	1	1	no	no	0.532	45.03	34	1	3	11	0	0	0	1	7.63	4.89	1.59	105	252	69.3	33.5	1.59	0.94	90	48	0	0	0	1	0	no	no	1
78	Male	10	23485.3	162	52.5	20.0046	28.4	7.29424	0	0	0	0	no	no	0.892	75.83	32	1	3	2	0	0	0	0	11.07	9.49	1.02	123	208	63.1	37.7	1.4	1.11	90	74	0	0	0	0	0	no	no	0
79	Male	15	30011.6	175	75	24.4898	33.3	8.18155	1	0	0	0	no	no	0.849	107.3	67	1	3	4	0	0	1	0	7.23	5.1	1.1	127	181	65.2	36.8	2.26	1.18	85	69	0	0	0	0	0	no	no	0
84	Female	17	27563.4	162	65	24.7676	18.3	6.28715	1	0	0	0	no	no	0.502	90.53	57	1	3	3	0	0	0	0	11.54	8.46	2.14	116	151	74.9	44	0.89	2.05	85	75	0	0	0	0	0	no	no	0
95	Female	7	26991.4	150	40	17.7778	8.6	5.01422	0	0	1	1	no	no	0.448	69.98	135	1	1	1	0	1	0	1	6.53	5.27	0.79	111	218	77	42.9	0.79	0.92	60	59	0	0	1	0	0	no	no	1
85	Male	9	21013.9	170	56.5	19.5502	27.1	7.2609	0	0	1	0	no	no	0.524	43.81	95	1	1	4	0	0	0	0	8.07	6.71	0.56	93	159	64.6	33.7	0.67	0.89	90	77	0	1	0	0	0	no	no	0
77	Female	10	23251.2	153	44	18.7962	15.9	5.08223	1	0	1	1	no	no	0.481	52.66	64	1	3	4	0	1	0	1	7.65	5.48	1.39	74	280	70.7	34.6	1.92	1.09	85	40	0	0	1	0	0	no	no	0
86	Male	7	26220.2	165	43	15.7943	16.9	4.57778	0	0	0	1	yes	no	0.765	91.7	87	1	3	4	1	1	0	1	11.61	8.62	1.61	109	157	68.4	38.3	0.88	1.82	85	61	0	1	1	0	1	yes	no	1
83	Female	10	23856.7	150	40	17.7778	11.1	5.18356	0	0	1	1	no	no	0.717	62.08	71	1	2	3	1	0	0	0	12.71	11.18	1.03	111	260	71.8	38.6	1.13	0.99	85	69	0	0	0	0	0	no	no	0
76	Female	10	23740.7	155	52.5	21.8522	19.6	7.90427	0	0	1	0	no	no	0.422	38.4	80	1	3	6	1	1	1	1	5.35	4.12	0.64	69	271	63.9	33.8	1.89	1.31	95	77	0	0	0	0	0	no	no	0
79	Female	24	59241.3	160	45	17.5781	10.6	4.6875	1	0	1	1	no	no	0.782	41.82	134	1	3	13	1	1	1	1	17.04	14.9	1.1	99	214	51.6	30.4	1.45	0.82	85	49	0	1	1	0	0	no	no	0
84	Female	17	32064.2	150	57.5	25.5556	12.4	5.34978	1	0	1	1	no	no	0.664	41.73	32	1	3	8	1	0	1	1	7.25	4.66	1.67	93	160	58	31.2	2.42	1.7	85	58	0	0	0	0	0	no	no	0
76	Female	14	28223.7	155	40	16.6493	14.8	4.98606	1	0	0	1	yes	no	0.716	40.77	74	1	3	8	0	0	0	1	8.2	6.24	1.12	104	309	72.9	29.8	1.45	1.45	90	60	0	0	0	1	0	no	no	0
64	Female	17	31680.1	155	54	22.4766	20.7	6.23517	1	0	0	0	no	no	0.511	60.09	107	1	3	6	0	0	0	1	7.86	6.38	0.91	128	198	62.8	36.7	0.69	2.05	95	54	0	0	0	0	0	no	no	0
76	Male	10	24351.4	170	50	17.301	22.3	6.04879	0	0	0	1	yes	no	0.739	71.19	45	1	3	5	1	0	0	1	6.11	4.75	0.92	103	144	62.5	35.6	0.7	1.58	90	43	0	0	0	0	0	no	no	0
74	Female	10	34328.4	152	65	28.1337	21.3	7.29917	1	1	1	0	no	no	0.797	28.75	96	1	3	9	0	1	0	1	11.05	8.59	1.68	93	245	62	32.2	1.42	0.89	95	69	0	0	1	0	0	no	no	0
86	Female	7	20463.3	145	45	21.4031	19.3	7.97479	0	1	1	0	no	no	0.612	45	75	1	3	2	0	0	0	1	8.49	6.09	1.89	145	242	78.5	36.3	4.89	1.19	90	71	0	0	0	0	0	no	no	0
72	Male	18	33403.4	168	60	21.2585	27.5	8.77161	1	1	1	0	no	no	0.746	73.02	79	1	3	9	0	0	0	0	4.16	2.26	1.45	108	240	63.8	33.1	1.62	0.67	95	65	0	0	0	0	0	no	no	0
